# Supplementary material for: Molecular basis of a new ovine model for human 3M syndrome-2
Source: BMC Genet. 2020 Sep 15;21:106. doi: 10.1186/s12863-020-00913-8 (PMC7493961; doi:10.1186/s12863-020-00913-8)
Supplement: Supplementary file 1 — Additional file 1: Table S1. Adapted Online Mendelian Inheritance in Animals (OMIA) list of reported inherited forms of short stature (or dwarfism) in cattle, sheep, a goat, horses, pigs, rabbits, dogs, a cat, chickens, Japanese quail and a Sumatran tiger with the associated OMIA ID. [file 12863_2020_913_MOESM1_ESM.xlsx]

## Sheet: OMIA
Additional file 1: Table S1 Adapted Online Mendelian Inheritance in Animals (OMIA) list of reported inherited forms of short stature (or dwarfism) in cattle, sheep, a goat, horses, pigs, rabbits, dogs, a cat, chickens, Japanese quail and a Sumatran tiger with the associated OMIA ID.
OMIA ID	Phene	Species Scientific Name	Species Common Name	Gene
OMIA 001522-9615	Oculoskeletal dysplasia 1	Canis lupus familiaris	Dog	COL9A3
OMIA 000187-9615	Chondrodysplasia	Canis lupus familiaris	Dog	-
OMIA 001271-9913	Dwarfism, ACAN-related	Bos taurus	Cattle	ACAN
OMIA 000303-9031	Dwarfism, autosomal	Gallus gallus	Chicken	C1H12ORF23
OMIA 001271-9796	Dwarfism, ACAN-related	Equus caballus	Horse	ACAN
OMIA 001926-9913	Achondrogenesis, type II	Bos taurus	Cattle	COL2A1
OMIA 000187-9913	Chondrodysplasia	Bos taurus	Cattle	EVC2
OMIA 001686-9913	Dwarfism, proportionate, with inflammatory lesions	Bos taurus	Cattle	RNF11
OMIA 000299-9986	Dwarfism	Oryctolagus cuniculus	Rabbit	HMGA2
OMIA 000299-9796	Dwarfism	Equus caballus	Horse	-
OMIA 002068-9796	Dwarfism, Friesian	Equus caballus	Horse	B4GALT7
OMIA 001523-9615	Oculoskeletal dysplasia 2	Canis lupus familiaris	Dog	COL9A2
OMIA 001323-9823	Dwarfism, Laron	Sus scrofa	Pig	-
OMIA 000309-9031	Dwarfism, sex-linked	Gallus gallus	Chicken	GHR
OMIA 000402-9615	Gangliosidosis, GM1	Canis lupus familiaris	Dog	GLB1
OMIA 000536-9615	Hypothyroidism, congenital	Canis lupus familiaris	Dog	TPO
OMIA 001473-9913	Dwarfism, growth-hormone deficiency	Bos taurus	Cattle	GH1
OMIA 000666-9685	Mucopolysaccharidosis VI	Felis catus	Domestic cat	ARSB
OMIA 001997-9986	Achondroplasia-2	Oryctolagus cuniculus	Rabbit	-
OMIA 000189-9986	Chondrodystrophy	Oryctolagus cuniculus	Rabbit	-
OMIA 001998-9986	Dwarfism, Dahlem	Oryctolagus cuniculus	Rabbit	-
OMIA 000302-9940	Dwarfism, Ancon	Ovis aries	Sheep	-
OMIA 000307-9615	Dwarfism, pituitary	Canis lupus familiaris	Dog	LHX3
OMIA 001985-9913	Dwarfism, Fleckvieh	Bos taurus	Cattle	GON4L
OMIA 001903-9940	Skeletal dysplasia with craniofacial deformity and disproportionate dwarfism	Ovis aries	Sheep	-
OMIA 001400-9940	Chondrodysplasia, Texel	Ovis aries	Sheep	SLC13A1
OMIA 001296-9615	Dwarfism, hypochondroplastic	Canis lupus familiaris	Dog	-
OMIA 001294-9913	Dwarfism, growth-hormone-receptor deficiency	Bos taurus	Cattle	-
OMIA 000156-9986	C8 deficiency	Oryctolagus cuniculus	Rabbit	-
OMIA 001814-9913	Congenital chondrodystrophy of unknown origin	Bos taurus	Cattle	-
OMIA 001772-9615	Skeletal dysplasia 2 (SD2)	Canis lupus familiaris	Dog	COL11A2
OMIA 000299-9823	Dwarfism	Sus scrofa	Pig	-
OMIA 001718-9823	Dwarfism, Schmid metaphyseal chondrodysplasia	Sus scrofa	Pig	COL10A1
OMIA 001485-9913	Dwarfism, Angus	Bos taurus	Cattle	PRKG2
OMIA 001659-9913	Dwarfism, dominant	Bos taurus	Cattle	-
OMIA 000311-9913	Dwarfism, stumpy	Bos taurus	Cattle	-
OMIA 000308-9913	Dwarfism, proportionate	Bos taurus	Cattle	-
OMIA 000310-9913	Dwarfism, snorter	Bos taurus	Cattle	-
OMIA 000306-9031	Dwarfism, crooked neck	Gallus gallus	Chicken	-
OMIA 000537-9695	Hypothyroidism and dwarfism	Panthera tigris sumatrae	Sumatran tiger	-
OMIA 000306-93934	Dwarfism, crooked neck	Coturnix japonica	Japanese quail	-
OMIA 000616-9685	Lysosomal storage disease	Felis catus	Domestic cat	-
OMIA 000299-9685	Dwarfism	Felis catus	Domestic cat	-
OMIA 000299-9913	Dwarfism	Bos taurus	Cattle	-
OMIA 000299-9615	Dwarfism	Canis lupus familiaris	Dog	-
OMIA 000299-9925	Dwarfism	Capra hircus	Goat	-
OMIA 000299-9940	Dwarfism	Ovis aries	Sheep	-
OMIA 001323-9913	Dwarfism, Laron	Bos taurus	Cattle	-
OMIA 000300-9615	Dwarfism with anaemia	Canis lupus familiaris	Dog	-
OMIA 000570-9913	Joint laxity and dwarfism, congenital	Bos taurus	Cattle	-
OMIA 000664-9913	Mucopolysaccharidosis I	Bos taurus	Cattle	-
OMIA 000187-9823	Chondrodysplasia	Sus scrofa	Pig	-
