# Supplementary material for: Molecular basis of a new ovine model for human 3M syndrome-2
Source: BMC Genet. 2020 Sep 15;21:106. doi: 10.1186/s12863-020-00913-8 (PMC7493961; doi:10.1186/s12863-020-00913-8)
Supplement: Supplementary file 2 — Additional file 2: Table S2. List of genes identified in the region flanked by SNPs s50915 and s40177 corresponding to positions OAR2:g.220083076–221052836 on the Oar_v3.1 genome assembly. [file 12863_2020_913_MOESM2_ESM.xlsx]

## Sheet: Genes_1.1Mb
Additional file 2: Table S2 List of genes identified in the region flanked by SNPs s50915 and s40177 corresponding to positions OAR2:g.220083076-221052836 on the Oar_v3.1 genome assembly
Database	Ensembl name	Gene name	Gene type
Ensembl & UCSC	ENSOARG00000025850	ENSOARG00000025850	LincRNA
Ensembl & UCSC	ENSOARG00000023421	ENSOARG00000023421	MiRNA
Ensembl & UCSC	ENSOARG00000024463	ENSOARG00000024463	MiRNA
Ensembl & UCSC	ENSOARG00000023812	ENSOARG00000023812	MiRNA
Ensembl & UCSC	ENSOARG00000023371	MIRN153-1	MiRNA
Ensembl & UCSC	ENSOARG00000022190	ENSOARG00000022190	SnoRNA
Ensembl & UCSC	ENSOARG00000022244	SNORD39	SnoRNA
Ensembl & UCSC	ENSOARG00000022972	ENSOARG00000022972	SnoRNA
Ensembl & UCSC	ENSOARG00000020190	ENSOARG00000020190	Uncharacterised, protein coding
Ensembl & UCSC	ENSOARG00000020199	ENSOARG00000020199	Uncharacterised, protein coding
Ensembl & UCSC	ENSOARG00000020195	ENSOARG00000020195	Uncharacterised, protein coding
Ensembl & UCSC	ENSOARG00000020189	ENSOARG00000020189	Uncharacterised, protein coding
Ensembl & UCSC	ENSOARG00000020202	ENSOARG00000020202	Uncharacterised, protein coding
UCSC	ENSOARG00000020248	ENSOARG00000020248	Uncharacterised, protein coding
Ensembl & UCSC	ENSOARG00000019795	NHEJ1	Protein coding
Ensembl & UCSC	ENSOARG00000019940	Autophagy related 9A	Protein coding
Ensembl & UCSC	ENSOARG00000020207	ASIC4	Protein coding
Ensembl & UCSC	ENSOARG00000019920	ABCB6	Protein coding
Ensembl & UCSC	ENSOARG00000020032	tubulin alpha-1D chain	Protein coding
Ensembl & UCSC	ENSOARG00000020185	DES	Protein coding
Ensembl & UCSC	ENSOARG00000020203	GMPPA	Protein coding
Ensembl & UCSC	ENSOARG00000020243	INHA	Protein coding
Ensembl & UCSC	ENSOARG00000020255	SLC4A3	Protein coding
Ensembl & UCSC	ENSOARG00000019836	CNPPD1	Protein coding
Ensembl & UCSC	ENSOARG00000020020	TUBA4A	Protein coding
Ensembl & UCSC	ENSOARG00000020161	DNPEP	Protein coding
Ensembl & UCSC	ENSOARG00000019885	ZFAND2B	Protein coding
Ensembl & UCSC	ENSOARG00000020051	DNAJB2	Protein coding
Ensembl & UCSC	ENSOARG00000020209	CHPF	Protein coding
Ensembl & UCSC	ENSOARG00000019815	SLC23A3	Protein coding
Ensembl & UCSC	ENSOARG00000019976	GLB1L	Protein coding
Ensembl & UCSC	ENSOARG00000019867	RETREG2	Protein coding
Ensembl & UCSC	ENSOARG00000020016	STK16	Protein coding
Ensembl & UCSC	ENSOARG00000020210	TMEM198	Protein coding
Ensembl & UCSC	ENSOARG00000019955	ANKZF1	Protein coding
Ensembl & UCSC	ENSOARG00000020084	PTPRN	Protein coding
Ensembl & UCSC	ENSOARG00000020239	OBSL1	Protein coding
Ensembl & UCSC	ENSOARG00000020148	ENSOARG00000020148	Protein coding
Ensembl & UCSC	ENSOARG00000020122	ENSOARG00000020122	Protein coding
