# Supplementary material for: Molecular basis of a new ovine model for human 3M syndrome-2
Source: BMC Genet. 2020 Sep 15;21:106. doi: 10.1186/s12863-020-00913-8 (PMC7493961; doi:10.1186/s12863-020-00913-8)
Supplement: Supplementary file 3 — Additional file 3: Table S3. Top eight protein coding positional candidate genes identified in the OAR2:g.220083076–221052836 region on the Oar_v3.1 genome assembly. [file 12863_2020_913_MOESM3_ESM.xlsx]

## Sheet: Positional_candidate_genes
Additional file 3: Table S3 Top eight protein coding positional candidate genes identified in the OAR2:g.220083076-221052836 region on the Oar_v3.1 genome assembly
Gene	Biological function summary	Disease(s) associated with mutations
NHEJ1	Controls repair of double stranded breaks in DNA, that would otherwise cause cell death	Growth retardation, microcephaly in humans and mice (1, 2)
ATG9A	Required for autophagosome formation	Growth retardation, foetal death, abnormal bone surface in mice (3, 4)
GLB1L	Produces the β-galactosidase lysosomal enzyme	Skeletal changes, cardiomyopathy, hydrops foetalis in humans (5)
RESP18	Protein located in endocrine and neuroendocrine tissues, essential for embryonic development	Embryonic death in mice (6)
DES	Produces desmin, the intermediate filament protein for muscle	Myopathies of cardiac, skeletal and smooth muscle (7, 8)
GMPPA	Involved in formation of glycoprotein and glycolipid precursors	Neurological deficits, adrenal insufficiency, microcephaly and craniofacial dysmorphism in humans (9, 10)
CHPF	Involved in formation of extracellular matrix molecules (chondroitin polymerase)	Defects in cell division early in embryogenesis (11)
OBSL1	Produces cytoskeletal adaptor proteins that link the cytoskeleton to the cell membrane	3-M Syndrome in humans characterised by pregnancy losses, growth retardation, short limbs and interesting facial features; dilated cardiomyopathy (12, 13)
References
(1) El Waly B, Buhler E, Haddad MR et al. Nhej1 deficiency causes abnormal development of the cerebral cortex. Mol Neurobiol 2015;52:771-782.
(2) Buck D, Malivert L, de Chasseval R et al. Cernunnos, a novel nonhomologous end-joining factor, is mutated in human immunodeficiency with microcephaly. Cell 2006;124:287-299
(3) Kojima T, Yamada T, Akaishi R et al. Role of the Atg9a gene in intrauterine growth and survival of fetal mice. Reprod Biol 2015;15:131-138.
(4) Imagawa Y, Saitoh T, Tsujimoto, Y. Vital staining for cell death identifies Atg9a-dependent necrosis in developmental bone formation in mouse. Nat Commun 2016;7:13391.
(5) Brunetti-Pierri N, Scaglia F. GM 1 gangliosidosis: Review of clinical, molecular, and therapeutic aspects. Mol genet metab 2008;94:391-396.
(6) Liang M, Yang JL, Bian MJ et al. Requirement of regulated endocrine-specific protein-18 for development and expression of regulated endocrine-specific protein-18 isoform c in mice. Mol Biol Rep 2011;38:2557-2562.
(7) Joanne P, Chourbagi O, Agbulut O. Desmin filaments and their disorganization associated with myofibrillar myopathies. Biol Aujourd'hui 2011;205:163-177.
(8) Höllrigl A, Puz S, Al-Dubai H et al. Amino‐terminally truncated desmin rescues fusion of des−/− 1 myoblasts but negatively affects cardiomyogenesis and smooth muscle development. FEBS Lett 2002;523:229-233.
(9) Koehler K, Malik M, Mahmood S et al. Mutations in GMPPA cause a glycosylation disorder characterized by intellectual disability and autonomic dysfunction. Am J Hum Genet 2013;93:727-734.
(10) Gold WA, Sobreira N, Wiame E et al. A novel mutation in GMPPA in siblings with apparent intellectual disability, epilepsy, dysmorphism, and autonomic dysfunction. Am J Med Genet A 2017;173:2246-2250.
(11) Izumikawa T, Kitagawa H, Mizuguchi S et al. Nematode chondroitin polymerizing factor showing cell-/organ-specific expression is indispensable for chondroitin synthesis and embryonic cell division. J Biol Chem 2004;279:53755-53761.
(12) Marshall CR, Farrell SA, Cushing D et al. Whole-exome analysis of foetal autopsy tissue reveals a frameshift mutation in OBSL1, consistent with a diagnosis of 3-M Syndrome. BMC genomics 2015;16:S12.
(13) Geisler SB, Robinson D, Hauringa M et al. Obscurin-like 1, OBSL1, is a novel cytoskeletal protein related to obscurin. Genomics 2007;89:521-531.
