# Supplementary material for: Molecular basis of a new ovine model for human 3M syndrome-2
Source: BMC Genet. 2020 Sep 15;21:106. doi: 10.1186/s12863-020-00913-8 (PMC7493961; doi:10.1186/s12863-020-00913-8)
Supplement: Supplementary file 4 — Additional file 4: Table S4. List of 103 private whole genome sequencing variants identified in an affected lamb (BCRHS3) after filtering based on segregation, predicted protein impact, removal of known SNPs and duplicates. [file 12863_2020_913_MOESM4_ESM.xlsx]

## Sheet: Variants_initial_filtering
Additional file 4: Table S4 List of 103 private whole genome sequencing variants identified in an affected lamb (BCRHS3) after filtering based on segregation, predicted protein impact, removal of known SNPs and duplicates.
#CHROM	POS	ID	REF	ALT	QUAL	FILTER	INFO	FORMAT	BCRHS3	Y0346 (control)	Reason why excluded
chr2	219242932	.	T	G	1207.2	.	AC=2;AF=1.00;AN=2;BaseQRankSum=-1.712e+00;ClippingRankSum=0.00;DP=34;ExcessHet=3.0103;FS=0.000;MLEAC=2;MLEAF=1.00;MQ=58.01;MQRankSum=-3.000e-01;QD=30.97;SOR=0.283;ANN=G|synonymous_variant|LOW|ENSOARG00000019495|ENSOARG00000019495|transcript|ENSOART00000021233.1|protein_coding|3/12|c.267T>G|p.Thr89Thr|267/1128|267/1128|89/375||WARNING_TRANSCRIPT_NO_START_CODON,G|upstream_gene_variant|MODIFIER|SNOR…	GT:AD:DP:GQ:PGT:PID:PL	1/1:1,28:29:77:1|1:219242932_T_G:1234,77,0	./.:0,0:0:.:.:.:0,0,0
chr2	219242939	.	G	C	1343.2	.	AC=2;AF=1.00;AN=2;BaseQRankSum=-1.743e+00;ClippingRankSum=0.00;DP=34;ExcessHet=3.0103;FS=0.000;MLEAC=2;MLEAF=1.00;MQ=58.01;MQRankSum=-3.000e-01;QD=34.24;SOR=0.283;ANN=C|missense_variant|MODERATE|ENSOARG00000019495|ENSOARG00000019495|transcript|ENSOART00000021233.1|protein_coding|3/12|c.274G>C|p.Val92Leu|274/1128|274/1128|92/375||WARNING_TRANSCRIPT_NO_START_CODON,C|upstream_gene_variant|MODIFIER|S…	GT:AD:DP:GQ:PGT:PID:PL	1/1:1,28:29:89:1|1:219242932_T_G:1370,89,0	./.:0,0:0:.:.:.:0,0,0
chr2	219242946	.	G	T	1208.2	.	AC=2;AF=1.00;AN=2;BaseQRankSum=-8.940e-01;ClippingRankSum=0.00;DP=33;ExcessHet=3.0103;FS=0.000;MLEAC=2;MLEAF=1.00;MQ=57.94;MQRankSum=-3.000e-01;QD=29.03;SOR=0.446;ANN=T|missense_variant|MODERATE|ENSOARG00000019495|ENSOARG00000019495|transcript|ENSOART00000021233.1|protein_coding|3/12|c.281G>T|p.Cys94Phe|281/1128|281/1128|94/375||WARNING_TRANSCRIPT_NO_START_CODON,T|upstream_gene_variant|MODIFIER|S…	GT:AD:DP:GQ:PGT:PID:PL	1/1:1,28:29:80:1|1:219242932_T_G:1235,80,0	./.:0,0:0:.:.:.:0,0,0
chr2	219288348	.	C	G	933.42	.	AC=2;AF=0.500;AN=4;DP=72;ExcessHet=0.7918;FS=0.000;MLEAC=2;MLEAF=0.500;MQ=60.00;QD=23.93;SOR=1.236;ANN=G|missense_variant|MODERATE|PNKD|ENSOARG00000019505|transcript|ENSOART00000021243.1|protein_coding|2/10|c.173C>G|p.Pro58Arg|617/1948|173/1158|58/385||,G|missense_variant|MODERATE|PNKD|ENSOARG00000019505|transcript|ENSOART00000021245.1|protein_coding|2/3|c.173C>G|p.Pro58Arg|617/873|173/429|58/142…	GT:AD:DP:GQ:PL	1/1:0,39:39:99:968,115,0	0/0:33,0:33:90:0,90,1350
chr2	219420809	.	A	AGTGGCTCGGCCACTTCTTTGGGGGCGACTGCTACCTGCTGCTC	1449.16	.	AC=2;AF=1.00;AN=2;DP=26;ExcessHet=3.0103;FS=0.000;MLEAC=2;MLEAF=1.00;MQ=58.83;QD=27.93;SOR=0.941;ANN=AGTGGCTCGGCCACTTCTTTGGGGGCGACTGCTACCTGCTGCTC|frameshift_variant&splice_region_variant|HIGH|VIL1|ENSOARG00000019575|transcript|ENSOART00000021318.1|protein_coding|12/20|c.1246-1_1246insGTGGCTCGGCCACTTCTTTGGGGGCGACTGCTACCTGCTGCTC|p.Tyr416fs|1257/2450|1246/2439|416/812||;LOF=(VIL1|ENSOARG00000019575|…	GT:AD:DP:GQ:PL	1/1:0,25:25:99:1485,99,0	./.:1,0:1:.:0,0,0
chr2	219505828	.	TG	T	959.4	.	AC=2;AF=0.500;AN=4;DP=75;ExcessHet=1.5490;FS=0.000;MLEAC=3;MLEAF=0.750;MQ=60.24;QD=23.40;SOR=0.954;ANN=T|splice_region_variant&intron_variant|LOW|USP37|ENSOARG00000019601|transcript|ENSOART00000021347.1|protein_coding|3/23|c.329-6delC||||||;Cases=1,0,2;Controls=0,0,0;CC_TREND=1.573e-01;CC_GENO=NaN;CC_ALL=1.667e-01;CC_DOM=5.000e-01;CC_REC=5.000e-01	GT:AD:DP:GQ:PGT:PID:PL	1/1:0,41:41:99:1|1:219505828_TG_T:997,122,0	0/0:30,0:30:0:.:.:0,0,584
chr2	219592414	.	C	CCGGGCAGCAAAGT	1939.16	.	AC=2;AF=1.00;AN=2;BaseQRankSum=-3.690e-01;ClippingRankSum=0.00;DP=47;ExcessHet=3.0103;FS=3.745;MLEAC=2;MLEAF=1.00;MQ=58.53;MQRankSum=0.00;QD=28.47;ReadPosRankSum=1.28;SOR=0.820;ANN=CCGGGCAGCAAAGT|splice_acceptor_variant&splice_donor_variant&intron_variant|HIGH|ZNF142|ENSOARG00000019647|transcript|ENSOART00000021396.1|protein_coding|8/10|c.4527+1_4528-1insACTTTGCTGCCCG||||||WARNING_TRANSCRIPT_NO_S…	GT:AD:DP:GQ:PGT:PID:PL	1/1:1,44:45:99:1|1:219592414_C_CCGGGCAGCAAAGT:1975,130,0	./.:2,0:2:.:.:.:0,0,0
chr2	219592417	.	C	CAGAG	1671.16	.	AC=2;AF=1.00;AN=2;DP=39;ExcessHet=3.0103;FS=0.000;MLEAC=2;MLEAF=1.00;MQ=58.22;QD=30.88;SOR=0.859;ANN=CAGAG|frameshift_variant&splice_region_variant|HIGH|ZNF142|ENSOARG00000019647|transcript|ENSOART00000021396.1|protein_coding|8/11|c.4525_4526insCTCT|p.Gly1509fs|4685/5581|4525/5421|1509/1806||WARNING_TRANSCRIPT_NO_START_CODON,CAGAG|downstream_gene_variant|MODIFIER|PLCD4|ENSOARG00000019627|transcri…	GT:AD:DP:GQ:PGT:PID:PL	1/1:0,37:37:99:1|1:219592414_C_CCGGGCAGCAAAGT:1707,113,0	./.:2,0:2:.:.:.:0,0,0
chr2	219592419	.	T	TGGCAGCGGTGGCTG	1629.16	.	AC=2;AF=1.00;AN=2;DP=39;ExcessHet=3.0103;FS=0.000;MLEAC=2;MLEAF=1.00;MQ=58.22;QD=31.23;SOR=0.859;ANN=TGGCAGCGGTGGCTG|frameshift_variant|HIGH|ZNF142|ENSOARG00000019647|transcript|ENSOART00000021396.1|protein_coding|8/11|c.4523_4524insCAGCCACCGCTGCC|p.Leu1508fs|4683/5581|4523/5421|1508/1806||WARNING_TRANSCRIPT_NO_START_CODON,TGGCAGCGGTGGCTG|downstream_gene_variant|MODIFIER|PLCD4|ENSOARG00000019627|…	GT:AD:DP:GQ:PGT:PID:PL	1/1:0,37:37:99:1|1:219592414_C_CCGGGCAGCAAAGT:1665,111,0	./.:2,0:2:.:.:.:0,0,0
chr2	219592422	.	A	ATGCTGCTGCCTCCGGTGCTCGTC	1359.16	.	AC=2;AF=1.00;AN=2;DP=32;ExcessHet=3.0103;FS=0.000;MLEAC=2;MLEAF=1.00;MQ=57.83;QD=26.55;SOR=0.693;ANN=ATGCTGCTGCCTCCGGTGCTCGTC|frameshift_variant|HIGH|ZNF142|ENSOARG00000019647|transcript|ENSOART00000021396.1|protein_coding|8/11|c.4520_4521insGACGAGCACCGGAGGCAGCAGCA|p.Cys1507fs|4680/5581|4520/5421|1507/1806||WARNING_TRANSCRIPT_NO_START_CODON,ATGCTGCTGCCTCCGGTGCTCGTC|downstream_gene_variant|MODIFIE…	GT:AD:DP:GQ:PGT:PID:PL	1/1:0,30:30:93:1|1:219592414_C_CCGGGCAGCAAAGT:1395,93,0	./.:2,0:2:.:.:.:0,0,0
chr2	219592424	.	A	AGTGCCGGCCGGC	1314.16	.	AC=2;AF=1.00;AN=2;DP=25;ExcessHet=3.0103;FS=0.000;MLEAC=2;MLEAF=1.00;MQ=57.20;QD=31.39;SOR=0.963;ANN=AGTGCCGGCCGGC|conservative_inframe_insertion|MODERATE|ZNF142|ENSOARG00000019647|transcript|ENSOART00000021396.1|protein_coding|8/11|c.4518_4519insGCCGGCCGGCAC|p.Leu1506_Cys1507insAlaGlyArgHis|4678/5581|4518/5421|1506/1806||WARNING_TRANSCRIPT_NO_START_CODON,AGTGCCGGCCGGC|downstream_gene_variant|MOD…	GT:AD:DP:GQ:PGT:PID:PL	1/1:0,23:23:90:1|1:219592414_C_CCGGGCAGCAAAGT:1350,90,0	./.:2,0:2:.:.:.:0,0,0
chr2	219592426	.	A	AGGG	1269.16	.	AC=2;AF=1.00;AN=2;DP=21;ExcessHet=3.0103;FS=0.000;MLEAC=2;MLEAF=1.00;MQ=56.65;QD=28.44;SOR=1.022;ANN=AGGG|conservative_inframe_insertion|MODERATE|ZNF142|ENSOARG00000019647|transcript|ENSOART00000021396.1|protein_coding|8/11|c.4516_4517insCCC|p.Leu1505_Leu1506insSer|4676/5581|4516/5421|1506/1806||WARNING_TRANSCRIPT_NO_START_CODON,AGGG|downstream_gene_variant|MODIFIER|PLCD4|ENSOARG00000019627|trans…	GT:AD:DP:GQ:PGT:PID:PL	1/1:0,19:19:87:1|1:219592414_C_CCGGGCAGCAAAGT:1305,87,0	./.:2,0:2:.:.:.:0,0,0
chr2	219592427	.	A	AAGGCCTCCTGG	1089.16	.	AC=2;AF=1.00;AN=2;DP=20;ExcessHet=3.0103;FS=0.000;MLEAC=2;MLEAF=1.00;MQ=56.48;QD=27.25;SOR=0.914;ANN=AAGGCCTCCTGG|frameshift_variant|HIGH|ZNF142|ENSOARG00000019647|transcript|ENSOART00000021396.1|protein_coding|8/11|c.4515_4516insCCAGGAGGCCT|p.Leu1506fs|4675/5581|4515/5421|1505/1806||WARNING_TRANSCRIPT_NO_START_CODON,AAGGCCTCCTGG|downstream_gene_variant|MODIFIER|PLCD4|ENSOARG00000019627|transcrip…	GT:AD:DP:GQ:PGT:PID:PL	1/1:0,18:18:75:1|1:219592414_C_CCGGGCAGCAAAGT:1125,75,0	./.:2,0:2:.:.:.:0,0,0
chr2	219592429	.	A	AG	1134.16	.	AC=2;AF=1.00;AN=2;DP=21;ExcessHet=3.0103;FS=0.000;MLEAC=2;MLEAF=1.00;MQ=56.46;QD=27.64;SOR=1.022;ANN=AG|frameshift_variant|HIGH|ZNF142|ENSOARG00000019647|transcript|ENSOART00000021396.1|protein_coding|8/11|c.4513dupC|p.Leu1505fs|4673/5581|4513/5421|1505/1806||WARNING_TRANSCRIPT_NO_START_CODON,AG|downstream_gene_variant|MODIFIER|PLCD4|ENSOARG00000019627|transcript|ENSOART00000021375.1|protein_codi…	GT:AD:DP:GQ:PGT:PID:PL	1/1:0,19:19:78:1|1:219592414_C_CCGGGCAGCAAAGT:1170,78,0	./.:2,0:2:.:.:.:0,0,0
chr2	219592435	.	A	ACACTCG	909.16	.	AC=2;AF=1.00;AN=2;DP=22;ExcessHet=3.0103;FS=0.000;MLEAC=2;MLEAF=1.00;MQ=56.62;QD=28.14;SOR=1.127;ANN=ACACTCG|conservative_inframe_insertion|MODERATE|ZNF142|ENSOARG00000019647|transcript|ENSOART00000021396.1|protein_coding|8/11|c.4507_4508insCGAGTG|p.Leu1503delinsSerSerVal|4667/5581|4507/5421|1503/1806||WARNING_TRANSCRIPT_NO_START_CODON,ACACTCG|downstream_gene_variant|MODIFIER|PLCD4|ENSOARG0000001…	GT:AD:DP:GQ:PGT:PID:PL	1/1:0,20:20:63:1|1:219592414_C_CCGGGCAGCAAAGT:945,63,0	./.:2,0:2:.:.:.:0,0,0
chr2	219592437	.	G	GCC	909.16	.	AC=2;AF=1.00;AN=2;DP=21;ExcessHet=3.0103;FS=0.000;MLEAC=2;MLEAF=1.00;MQ=56.46;QD=29.91;SOR=1.292;ANN=GCC|frameshift_variant|HIGH|ZNF142|ENSOARG00000019647|transcript|ENSOART00000021396.1|protein_coding|8/11|c.4505_4506insGG|p.Leu1503fs|4665/5581|4505/5421|1502/1806||WARNING_TRANSCRIPT_NO_START_CODON,GCC|downstream_gene_variant|MODIFIER|PLCD4|ENSOARG00000019627|transcript|ENSOART00000021375.1|prot…	GT:AD:DP:GQ:PGT:PID:PL	1/1:0,19:19:63:1|1:219592414_C_CCGGGCAGCAAAGT:945,63,0	./.:2,0:2:.:.:.:0,0,0
chr2	219592440	.	G	GGGTGCTGCTTCCGGGTGTGCCCCC	1044.16	.	AC=2;AF=1.00;AN=2;DP=20;ExcessHet=3.0103;FS=0.000;MLEAC=2;MLEAF=1.00;MQ=56.27;QD=25.52;SOR=1.179;ANN=GGGTGCTGCTTCCGGGTGTGCCCCC|disruptive_inframe_insertion|MODERATE|ZNF142|ENSOARG00000019647|transcript|ENSOART00000021396.1|protein_coding|8/11|c.4502_4503insGGGGGCACACCCGGAAGCAGCACC|p.Ile1501delinsMetGlyAlaHisProGluAlaAlaPro|4662/5581|4502/5421|1501/1806||WARNING_TRANSCRIPT_NO_START_CODON,GGGTGCTGC…	GT:AD:DP:GQ:PGT:PID:PL	1/1:0,18:18:72:1|1:219592414_C_CCGGGCAGCAAAGT:1080,72,0	./.:2,0:2:.:.:.:0,0,0
chr2	219592441	.	A	G	1053.2	.	AC=2;AF=1.00;AN=2;DP=18;ExcessHet=3.0103;FS=0.000;MLEAC=2;MLEAF=1.00;MQ=56.34;QD=33.22;SOR=1.244;ANN=G|missense_variant|MODERATE|ZNF142|ENSOARG00000019647|transcript|ENSOART00000021396.1|protein_coding|8/11|c.4502T>C|p.Ile1501Thr|4662/5581|4502/5421|1501/1806||WARNING_TRANSCRIPT_NO_START_CODON,G|downstream_gene_variant|MODIFIER|PLCD4|ENSOARG00000019627|transcript|ENSOART00000021375.1|protein_codi…	GT:AD:DP:GQ:PGT:PID:PL	1/1:0,16:16:72:1|1:219592414_C_CCGGGCAGCAAAGT:1080,72,0	./.:2,0:2:.:.:.:0,0,0
chr2	219592443	.	A	AGGCTGGCGGGGCTGGCGCACAGCAGCCCGC	1089.16	.	AC=2;AF=1.00;AN=2;DP=18;ExcessHet=3.0103;FS=0.000;MLEAC=2;MLEAF=1.00;MQ=56.34;QD=31.21;SOR=1.244;ANN=AGGCTGGCGGGGCTGGCGCACAGCAGCCCGC|disruptive_inframe_insertion|MODERATE|ZNF142|ENSOARG00000019647|transcript|ENSOART00000021396.1|protein_coding|8/11|c.4499_4500insGCGGGCTGCTGTGCGCCAGCCCCGCCAGCC|p.Leu1500_Ile1501insArgAlaAlaValArgGlnProArgGlnPro|4659/5581|4499/5421|1500/1806||WARNING_TRANSCRIPT_NO_S…	GT:AD:DP:GQ:PGT:PID:PL	1/1:0,16:16:75:1|1:219592414_C_CCGGGCAGCAAAGT:1125,75,0	./.:2,0:2:.:.:.:0,0,0
chr2	219592445	.	GT	G	1134.16	.	AC=2;AF=1.00;AN=2;DP=27;ExcessHet=3.0103;FS=0.000;MLEAC=2;MLEAF=1.00;MQ=57.58;QD=32.63;SOR=1.358;ANN=G|frameshift_variant|HIGH|ZNF142|ENSOARG00000019647|transcript|ENSOART00000021396.1|protein_coding|8/11|c.4497delA|p.Ile1501fs|4657/5581|4497/5421|1499/1806||WARNING_TRANSCRIPT_NO_START_CODON,G|downstream_gene_variant|MODIFIER|PLCD4|ENSOARG00000019627|transcript|ENSOART00000021375.1|protein_coding…	GT:AD:DP:GQ:PGT:PID:PL	1/1:0,25:25:78:1|1:219592414_C_CCGGGCAGCAAAGT:1170,78,0	./.:2,0:2:.:.:.:0,0,0
chr2	219592449	.	G	GGTGCAGTGC	1269.16	.	AC=2;AF=1.00;AN=2;DP=28;ExcessHet=3.0103;FS=0.000;MLEAC=2;MLEAF=1.00;MQ=57.67;QD=38.84;SOR=1.445;ANN=GGTGCAGTGC|disruptive_inframe_insertion|MODERATE|ZNF142|ENSOARG00000019647|transcript|ENSOART00000021396.1|protein_coding|8/11|c.4493_4494insGCACTGCAC|p.Leu1498_Arg1499insHisCysThr|4653/5581|4493/5421|1498/1806||WARNING_TRANSCRIPT_NO_START_CODON,GGTGCAGTGC|downstream_gene_variant|MODIFIER|PLCD4|EN…	GT:AD:DP:GQ:PGT:PID:PL	1/1:0,26:26:87:1|1:219592414_C_CCGGGCAGCAAAGT:1305,87,0	./.:2,0:2:.:.:.:0,0,0
chr2	219592457	.	A	C	1273.2	.	AC=2;AF=1.00;AN=2;BaseQRankSum=1.91;ClippingRankSum=0.00;DP=34;ExcessHet=3.0103;FS=7.754;MLEAC=2;MLEAF=1.00;MQ=57.17;MQRankSum=-2.830e-01;QD=26.12;ReadPosRankSum=-1.108e+00;SOR=0.962;ANN=C|missense_variant|MODERATE|ZNF142|ENSOARG00000019647|transcript|ENSOART00000021396.1|protein_coding|8/11|c.4486T>G|p.Cys1496Gly|4646/5581|4486/5421|1496/1806||WARNING_TRANSCRIPT_NO_START_CODON,C|downstream_gene_…	GT:AD:DP:GQ:PGT:PID:PL	1/1:2,29:31:84:1|1:219592414_C_CCGGGCAGCAAAGT:1300,84,0	./.:3,0:3:.:.:.:0,0,0
chr2	219592467	.	A	C	1363.2	.	AC=2;AF=1.00;AN=2;BaseQRankSum=2.14;ClippingRankSum=0.00;DP=36;ExcessHet=3.0103;FS=7.014;MLEAC=2;MLEAF=1.00;MQ=57.33;MQRankSum=-2.740e-01;QD=30.28;ReadPosRankSum=-8.070e-01;SOR=0.669;ANN=C|missense_variant|MODERATE|ZNF142|ENSOARG00000019647|transcript|ENSOART00000021396.1|protein_coding|8/11|c.4476T>G|p.Asp1492Glu|4636/5581|4476/5421|1492/1806||WARNING_TRANSCRIPT_NO_START_CODON,C|downstream_gene_…	GT:AD:DP:GQ:PGT:PID:PL	1/1:2,31:33:90:1|1:219592414_C_CCGGGCAGCAAAGT:1390,90,0	./.:3,0:3:.:.:.:0,0,0
chr2	219592471	.	A	G	1363.2	.	AC=2;AF=1.00;AN=2;BaseQRankSum=2.38;ClippingRankSum=0.00;DP=36;ExcessHet=3.0103;FS=7.014;MLEAC=2;MLEAF=1.00;MQ=57.33;MQRankSum=-2.740e-01;QD=33.69;ReadPosRankSum=0.727;SOR=0.669;ANN=G|missense_variant|MODERATE|ZNF142|ENSOARG00000019647|transcript|ENSOART00000021396.1|protein_coding|8/11|c.4472T>C|p.Val1491Ala|4632/5581|4472/5421|1491/1806||WARNING_TRANSCRIPT_NO_START_CODON,G|downstream_gene_varia…	GT:AD:DP:GQ:PGT:PID:PL	1/1:2,31:33:90:1|1:219592414_C_CCGGGCAGCAAAGT:1390,90,0	./.:3,0:3:.:.:.:0,0,0
chr2	219592616	.	G	T	1031.2	.	AC=2;AF=1.00;AN=2;BaseQRankSum=2.43;ClippingRankSum=0.00;DP=42;ExcessHet=3.0103;FS=3.284;MLEAC=2;MLEAF=1.00;MQ=59.54;MQRankSum=0.340;QD=25.15;ReadPosRankSum=0.636;SOR=2.133;ANN=T|missense_variant|MODERATE|ZNF142|ENSOARG00000019647|transcript|ENSOART00000021396.1|protein_coding|8/11|c.4327C>A|p.Pro1443Thr|4487/5581|4327/5421|1443/1806||WARNING_TRANSCRIPT_NO_START_CODON;Cases=1,0,2;Controls=0,0,0;C…	GT:AD:DP:GQ:PL	1/1:2,39:41:99:1058,101,0	./.:1,0:1:.:0,0,0
chr2	219592627	.	CGGGGGGAGCCGCT	C	1655.52	.	AC=2;AF=0.500;AN=4;DP=39;ExcessHet=0.7918;FS=0.000;MLEAC=3;MLEAF=0.750;MQ=60.28;QD=30.71;SOR=1.863;ANN=C|frameshift_variant|HIGH|ZNF142|ENSOARG00000019647|transcript|ENSOART00000021396.1|protein_coding|8/11|c.4303_4315delAGCGGCTCCCCCC|p.Ser1435fs|4475/5581|4303/5421|1435/1806||WARNING_TRANSCRIPT_NO_START_CODON;LOF=(ZNF142|ENSOARG00000019647|1|1.00);Cases=1,0,2;Controls=0,0,0;CC_TREND=1.573e-01;CC…	GT:AD:DP:GQ:PGT:PID:PL	1/1:0,38:38:99:1|1:219592627_CGGGGGGAGCCGCT_C:1695,115,0	0/0:1,0:1:3:.:.:0,3,18
chr2	219592645	.	GCA	G	1690.16	.	AC=2;AF=1.00;AN=2;DP=38;ExcessHet=3.0103;FS=0.000;MLEAC=2;MLEAF=1.00;MQ=59.49;QD=26.41;SOR=1.802;ANN=G|frameshift_variant|HIGH|ZNF142|ENSOARG00000019647|transcript|ENSOART00000021396.1|protein_coding|8/11|c.4296_4297delTG|p.Ala1433fs|4457/5581|4296/5421|1432/1806||WARNING_TRANSCRIPT_NO_START_CODON;LOF=(ZNF142|ENSOARG00000019647|1|1.00);Cases=1,0,2;Controls=0,0,0;CC_TREND=NaN;CC_GENO=NaN;CC_ALL=1.…	GT:AD:DP:GQ:PGT:PID:PL	1/1:0,37:37:99:1|1:219592627_CGGGGGGAGCCGCT_C:1726,118,0	./.:1,0:1:.:.:.:0,0,0
chr2	219592648	.	C	T	1670.2	.	AC=2;AF=1.00;AN=2;DP=39;ExcessHet=3.0103;FS=0.000;MLEAC=2;MLEAF=1.00;MQ=59.51;QD=27.49;SOR=1.670;ANN=T|missense_variant|MODERATE|ZNF142|ENSOARG00000019647|transcript|ENSOART00000021396.1|protein_coding|8/11|c.4295G>A|p.Cys1432Tyr|4455/5581|4295/5421|1432/1806||WARNING_TRANSCRIPT_NO_START_CODON;Cases=1,0,2;Controls=0,0,0;CC_TREND=NaN;CC_GENO=NaN;CC_ALL=1.000e+00;CC_DOM=1.000e+00;CC_REC=1.000e+00	GT:AD:DP:GQ:PGT:PID:PL	1/1:0,38:38:99:1|1:219592627_CGGGGGGAGCCGCT_C:1697,115,0	./.:1,0:1:.:.:.:0,0,0
chr2	219614992	.	GC	G	1477.16	.	AC=2;AF=1.00;AN=2;DP=36;ExcessHet=3.0103;FS=0.000;MLEAC=2;MLEAF=1.00;MQ=58.31;QD=29.77;SOR=1.418;ANN=G|frameshift_variant|HIGH|RNF25|ENSOARG00000019664|transcript|ENSOART00000021415.1|protein_coding|7/10|c.552delG|p.Glu184fs|552/1380|552/1380|184/459||,G|3_prime_UTR_variant|MODIFIER|BCS1L|ENSOARG00000019649|transcript|ENSOART00000021399.1|protein_coding|7/7|c.*2981delC|||||2981|;LOF=(RNF25|ENSOAR…	GT:AD:DP:GQ:PGT:PID:PL	1/1:0,34:34:99:1|1:219614992_GC_G:1513,102,0	./.:2,0:2:.:.:.:0,0,0
chr2	219614994	.	TCC	T	1477.16	.	AC=2;AF=1.00;AN=2;DP=36;ExcessHet=3.0103;FS=0.000;MLEAC=2;MLEAF=1.00;MQ=58.31;QD=31.83;SOR=1.418;ANN=T|frameshift_variant|HIGH|RNF25|ENSOARG00000019664|transcript|ENSOART00000021415.1|protein_coding|7/10|c.549_550delGG|p.Glu184fs|550/1380|549/1380|183/459||,T|3_prime_UTR_variant|MODIFIER|BCS1L|ENSOARG00000019649|transcript|ENSOART00000021399.1|protein_coding|7/7|c.*2983_*2984delCC|||||2983|;LOF=(…	GT:AD:DP:GQ:PGT:PID:PL	1/1:0,34:34:99:1|1:219614992_GC_G:1513,102,0	./.:2,0:2:.:.:.:0,0,0
chr2	219676077	.	G	T	1985.2	.	AC=2;AF=1.00;AN=2;DP=46;ExcessHet=3.0103;FS=0.000;MLEAC=2;MLEAF=1.00;MQ=59.34;QD=25.96;SOR=0.737;ANN=T|missense_variant&splice_region_variant|MODERATE|TTLL4|ENSOARG00000019690|transcript|ENSOART00000021445.1|protein_coding|1/20|c.164G>T|p.Arg55Leu|164/6263|164/3597|55/1198||,T|5_prime_UTR_premature_start_codon_gain_variant|LOW|TTLL4|ENSOARG00000019690|transcript|ENSOART00000021443.1|protein_codin…	GT:AD:DP:GQ:PGT:PID:PL	1/1:0,45:45:99:1|1:219676077_G_T:2012,135,0	./.:1,0:1:.:.:.:0,0,0
chr2	219734873	.	C	CTGTTCTGTCTCGGGGCAAAT	846.16	.	AC=2;AF=1.00;AN=2;BaseQRankSum=-4.620e-01;ClippingRankSum=0.00;DP=23;ExcessHet=3.0103;FS=2.521;MLEAC=2;MLEAF=1.00;MQ=58.72;MQRankSum=-4.670e-01;QD=32.22;ReadPosRankSum=2.32;SOR=0.929;ANN=CTGTTCTGTCTCGGGGCAAAT|frameshift_variant|HIGH|CYP27A1|ENSOARG00000019716|transcript|ENSOART00000021471.1|protein_coding|1/9|c.3_4insGTTCTGTCTCGGGGCAAATT|p.Pro2fs|575/2122|4/1551|2/516||WARNING_TRANSCRIPT_NO_START…	GT:AD:DP:GQ:PGT:PID:PL	1/1:3,20:23:52:1|1:219734873_C_CTGTTCTGTCTCGGGGCAAAT:882,52,0	./.:0,0:0:.:.:.:0,0,0
chr2	219734876	.	C	CAGGCTCTCTGGCTCGCGAGCCAAAGGCGCGGCAGGGCGAGCCATGAACCGAATGGGCGCTCTGGGCTCCGCGAGGTTGCGGTTGGCGCTGCTGGGGACGCGGGCGGCACT	2100.16	.	AC=2;AF=1.00;AN=2;DP=16;ExcessHet=3.0103;FS=0.000;MLEAC=2;MLEAF=1.00;MQ=58.16;QD=29.75;SOR=0.941;ANN=CAGGCTCTCTGGCTCGCGAGCCAAAGGCGCGGCAGGGCGAGCCATGAACCGAATGGGCGCTCTGGGCTCCGCGAGGTTGCGGTTGGCGCTGCTGGGGACGCGGGCGGCACT|frameshift_variant&stop_gained|HIGH|CYP27A1|ENSOARG00000019716|transcript|ENSOART00000021471.1|protein_coding|1/9|c.5_6insAGGCTCTCTGGCTCGCGAGCCAAAGGCGCGGCAGGGCGAGCCATGAACCGAATGGGCGCTCTGG…	GT:AD:DP:GQ:PGT:PID:PL	1/1:0,16:16:99:1|1:219734873_C_CTGTTCTGTCTCGGGGCAAAT:2136,141,0	./.:0,0:0:.:.:.:0,0,0
chr2	219734880	.	G	T	1389.2	.	AC=2;AF=1.00;AN=2;DP=32;ExcessHet=3.0103;FS=0.000;MLEAC=2;MLEAF=1.00;MQ=60.00;QD=31.84;SOR=1.284;ANN=T|synonymous_variant|LOW|CYP27A1|ENSOARG00000019716|transcript|ENSOART00000021471.1|protein_coding|1/9|c.9G>T|p.Pro3Pro|580/2122|9/1551|3/516||WARNING_TRANSCRIPT_NO_START_CODON;Cases=1,0,2;Controls=0,0,0;CC_TREND=NaN;CC_GENO=NaN;CC_ALL=1.000e+00;CC_DOM=1.000e+00;CC_REC=1.000e+00	GT:AD:DP:GQ:PGT:PID:PL	1/1:0,32:32:93:1|1:219734873_C_CTGTTCTGTCTCGGGGCAAAT:1416,93,0	./.:0,0:0:.:.:.:0,0,0
chr2	219824704	.	C	CTA	1841.16	.	AC=2;AF=1.00;AN=2;BaseQRankSum=2.68;ClippingRankSum=0.00;DP=45;ExcessHet=3.0103;FS=0.000;MLEAC=2;MLEAF=1.00;MQ=60.00;MQRankSum=0.00;QD=26.68;ReadPosRankSum=3.53;SOR=0.427;ANN=CTA|frameshift_variant&splice_region_variant|HIGH|WNT6|ENSOARG00000019734|transcript|ENSOART00000021490.1|protein_coding|6/7|c.796_797insAT|p.Trp266fs|797/939|797/939|266/312||WARNING_TRANSCRIPT_NO_START_CODON&INFO_REALIGN_3…	GT:AD:DP:GQ:PGT:PID:PL	1/1:3,42:45:99:1|1:219824704_C_CTA:1877,122,0	./.:0,0:0:.:.:.:0,0,0
chr2	219824706	.	G	GCCGCCGACTCGCCCGACTTCT	1843.16	.	AC=2;AF=1.00;AN=2;DP=41;ExcessHet=3.0103;FS=0.000;MLEAC=2;MLEAF=1.00;MQ=60.00;QD=31.03;SOR=0.843;ANN=GCCGCCGACTCGCCCGACTTCT|disruptive_inframe_insertion&splice_region_variant|MODERATE|WNT6|ENSOARG00000019734|transcript|ENSOART00000021490.1|protein_coding|6/7|c.797_798insCCGCCGACTCGCCCGACTTCT|p.Trp266delinsCysArgArgLeuAlaArgLeuLeu|798/939|798/939|266/312||WARNING_TRANSCRIPT_NO_START_CODON;Cases=1,…	GT:AD:DP:GQ:PGT:PID:PL	1/1:0,41:41:99:1|1:219824704_C_CTA:1879,123,0	./.:0,0:0:.:.:.:0,0,0
chr2	219824713	.	C	CCAA	2664.16	.	AC=2;AF=1.00;AN=2;DP=36;ExcessHet=3.0103;FS=0.000;MLEAC=2;MLEAF=1.00;MQ=60.00;QD=25.95;SOR=0.804;ANN=CCAA|conservative_inframe_insertion|MODERATE|WNT6|ENSOARG00000019734|transcript|ENSOART00000021490.1|protein_coding|7/7|c.804_805insAAC|p.Pro268_Arg269insAsn|805/939|805/939|269/312||WARNING_TRANSCRIPT_NO_START_CODON&INFO_REALIGN_3_PRIME;Cases=1,0,2;Controls=0,0,0;CC_TREND=NaN;CC_GENO=NaN;CC_ALL=1…	GT:AD:DP:GQ:PGT:PID:PL	1/1:0,36:36:99:1|1:219824704_C_CTA:2700,181,0	./.:0,0:0:.:.:.:0,0,0
chr2	219824716	.	G	GGCGCACGGGTTCGCCGGGCACCCGCGGCCGCGCCTGCAACAGCAGCGCCCCGGACCTCAGCGGCTGCGACCT	3732.16	.	AC=2;AF=1.00;AN=2;DP=58;ExcessHet=3.0103;FS=0.000;MLEAC=2;MLEAF=1.00;MQ=56.36;QD=24.87;SOR=0.693;ANN=GGCGCACGGGTTCGCCGGGCACCCGCGGCCGCGCCTGCAACAGCAGCGCCCCGGACCTCAGCGGCTGCGACCT|disruptive_inframe_insertion|MODERATE|WNT6|ENSOARG00000019734|transcript|ENSOART00000021490.1|protein_coding|7/7|c.808_809insGCACGGGTTCGCCGGGCACCCGCGGCCGCGCCTGCAACAGCAGCGCCCCGGACCTCAGCGGCTGCGACCTGC|p.Arg269_Leu270insArgThrGl…	GT:AD:DP:GQ:PGT:PID:PL	1/1:0,58:58:99:1|1:219824704_C_CTA:3768,253,0	./.:0,0:0:.:.:.:0,0,0
chr2	219824724	.	G	T	2301.2	.	AC=2;AF=1.00;AN=2;DP=52;ExcessHet=3.0103;FS=0.000;MLEAC=2;MLEAF=1.00;MQ=55.93;QD=36.76;SOR=1.136;ANN=T|missense_variant|MODERATE|WNT6|ENSOARG00000019734|transcript|ENSOART00000021490.1|protein_coding|7/7|c.814G>T|p.Gly272Cys|814/939|814/939|272/312||WARNING_TRANSCRIPT_NO_START_CODON;Cases=1,0,2;Controls=0,0,0;CC_TREND=NaN;CC_GENO=NaN;CC_ALL=1.000e+00;CC_DOM=1.000e+00;CC_REC=1.000e+00	GT:AD:DP:GQ:PGT:PID:PL	1/1:0,52:52:99:1|1:219824704_C_CTA:2328,157,0	./.:0,0:0:.:.:.:0,0,0
chr2	219824730	.	G	C	2299.2	.	AC=2;AF=1.00;AN=2;DP=52;ExcessHet=3.0103;FS=0.000;MLEAC=2;MLEAF=1.00;MQ=55.93;QD=29.57;SOR=1.136;ANN=C|missense_variant|MODERATE|WNT6|ENSOARG00000019734|transcript|ENSOART00000021490.1|protein_coding|7/7|c.820G>C|p.Gly274Arg|820/939|820/939|274/312||WARNING_TRANSCRIPT_NO_START_CODON;Cases=1,0,2;Controls=0,0,0;CC_TREND=NaN;CC_GENO=NaN;CC_ALL=1.000e+00;CC_DOM=1.000e+00;CC_REC=1.000e+00	GT:AD:DP:GQ:PGT:PID:PL	1/1:0,52:52:99:1|1:219824704_C_CTA:2326,155,0	./.:0,0:0:.:.:.:0,0,0
chr2	219844847	.	T	TCGCCTGACTTCTGCGAGCGGGAGCCGCGCCTGGACTCGGCGGGCACCGTGGGCCGCCTGTGCAACAAGAGCAGCGCGGGCCCCGACGGCTGCGGCAGCATGTGCTGCGGCCGCGGCCACAACATCCTTCGGCAGACA	1618.16	.	AC=2;AF=1.00;AN=2;BaseQRankSum=1.53;ClippingRankSum=0.00;DP=9;ExcessHet=3.0103;FS=4.260;MLEAC=2;MLEAF=1.00;MQ=57.28;MQRankSum=-1.570e-01;QD=33.30;ReadPosRankSum=-1.534e+00;SOR=1.447;ANN=TCGCCTGACTTCTGCGAGCGGGAGCCGCGCCTGGACTCGGCGGGCACCGTGGGCCGCCTGTGCAACAAGAGCAGCGCGGGCCCCGACGGCTGCGGCAGCATGTGCTGCGGCCGCGGCCACAACATCCTTCGGCAGACA|frameshift_variant|HIGH|WNT10A|ENSOARG00000019751|transcript|ENSOART000000…	GT:AD:DP:GQ:PL	1/1:1,7:8:99:1654,105,0	./.:0,0:0:.:0,0,0
chr2	220106453	.	G	T	1545.2	.	AC=2;AF=1.00;AN=2;DP=36;ExcessHet=3.0103;FS=0.000;MLEAC=2;MLEAF=1.00;MQ=60.00;QD=24.79;SOR=0.927;ANN=T|missense_variant|MODERATE|FAM134A|ENSOARG00000019867|transcript|ENSOART00000021631.1|protein_coding|1/9|c.236G>T|p.Arg79Leu|236/1650|236/1629|79/542||,T|upstream_gene_variant|MODIFIER|CNPPD1|ENSOARG00000019836|transcript|ENSOART00000021598.1|protein_coding||c.-2466C>A|||||2466|,T|upstream_gene_v…	GT:AD:DP:GQ:PGT:PID:PL	1/1:0,36:36:99:1|1:220106453_G_T:1572,108,0	./.:0,0:0:.:.:.:0,0,0
chr2	220106458	.	G	A	1517.2	.	AC=2;AF=1.00;AN=2;DP=35;ExcessHet=3.0103;FS=0.000;MLEAC=2;MLEAF=1.00;MQ=60.00;QD=27.64;SOR=1.002;ANN=A|missense_variant|MODERATE|FAM134A|ENSOARG00000019867|transcript|ENSOART00000021631.1|protein_coding|1/9|c.241G>A|p.Ala81Thr|241/1650|241/1629|81/542||,A|upstream_gene_variant|MODIFIER|CNPPD1|ENSOARG00000019836|transcript|ENSOART00000021598.1|protein_coding||c.-2471C>T|||||2471|,A|upstream_gene_v…	GT:AD:DP:GQ:PGT:PID:PL	1/1:0,35:35:99:1|1:220106453_G_T:1544,105,0	./.:0,0:0:.:.:.:0,0,0
chr2	220161916	.	A	AACCCTCAGACCCCCGACCCT	2086.16	.	AC=2;AF=1.00;AN=2;DP=44;ExcessHet=3.0103;FS=0.000;MLEAC=2;MLEAF=1.00;MQ=59.37;QD=35.09;SOR=1.259;ANN=AACCCTCAGACCCCCGACCCT|frameshift_variant|HIGH|ANKZF1|ENSOARG00000019955|transcript|ENSOART00000021724.1|protein_coding|12/13|c.2020_2021insACCCTCAGACCCCCGACCCT|p.Ser674fs|2049/2212|2021/2184|674/727||,AACCCTCAGACCCCCGACCCT|downstream_gene_variant|MODIFIER|GLB1L|ENSOARG00000019976|transcript|ENSOAR…	GT:AD:DP:GQ:PL	1/1:0,42:42:99:2122,143,0	./.:2,0:2:.:0,0,0
chr2	220210571	.	AGGGTCGGGGAGC	A	1314.16	.	AC=2;AF=1.00;AN=2;DP=30;ExcessHet=3.0103;FS=0.000;MLEAC=2;MLEAF=1.00;MQ=60.36;QD=31.27;SOR=1.765;ANN=A|conservative_inframe_deletion|MODERATE|DNAJB2|ENSOARG00000020051|transcript|ENSOART00000021831.1|protein_coding|8/9|c.730_741delGGGTCGGGGAGC|p.Gly244_Ser247del|730/975|730/975|244/324||,A|downstream_gene_variant|MODIFIER|PTPRN|ENSOARG00000020084|transcript|ENSOART00000021867.1|protein_coding||c.…	GT:AD:DP:GQ:PGT:PID:PL	1/1:0,30:30:90:1|1:220210571_AGGGTCGGGGAGC_A:1350,90,0	./.:0,0:0:.:.:.:0,0,0
chr2	220210588	.	TGTGTCA	T	1494.16	.	AC=2;AF=1.00;AN=2;DP=34;ExcessHet=3.0103;FS=0.000;MLEAC=2;MLEAF=1.00;MQ=60.32;QD=29.31;SOR=1.819;ANN=T|frameshift_variant&splice_donor_variant&splice_region_variant&intron_variant|HIGH|DNAJB2|ENSOARG00000020051|transcript|ENSOART00000021831.1|protein_coding|8/9|c.747_750+2delGTGTCA|p.Cys250fs|747/975|747/975|249/324||,T|downstream_gene_variant|MODIFIER|PTPRN|ENSOARG00000020084|transcript|ENSOART0…	GT:AD:DP:GQ:PGT:PID:PL	1/1:0,34:34:99:1|1:220210571_AGGGTCGGGGAGC_A:1530,102,0	./.:0,0:0:.:.:.:0,0,0
chr2	220210597	.	ACCCCGCG	A	1494.16	.	AC=2;AF=1.00;AN=2;DP=31;ExcessHet=3.0103;FS=0.000;MLEAC=2;MLEAF=1.00;MQ=60.35;QD=32.70;SOR=1.609;ANN=A|splice_region_variant&intron_variant|LOW|DNAJB2|ENSOARG00000020051|transcript|ENSOART00000021831.1|protein_coding|8/8|c.750+6_750+12delCCCCGCG||||||,A|downstream_gene_variant|MODIFIER|PTPRN|ENSOARG00000020084|transcript|ENSOART00000021867.1|protein_coding||c.*4578_*4584delCGCGGGG|||||4584|WARNIN…	GT:AD:DP:GQ:PGT:PID:PL	1/1:0,31:31:99:1|1:220210571_AGGGTCGGGGAGC_A:1530,102,0	./.:0,0:0:.:.:.:0,0,0
chr2	220228035	.	T	TCCAAGAGAGGGGGCAGCAGCTCAGCCTGCAAAGGGGACAGGGGGGAGCCCGCCCCAGCTCCTCCCCCACCTACTGAAGGTCGAGGAAGC	2788.4	.	AC=2;AF=0.500;AN=4;BaseQRankSum=2.78;ClippingRankSum=0.00;DP=34;ExcessHet=3.0103;FS=0.000;MLEAC=3;MLEAF=0.750;MQ=60.00;MQRankSum=0.00;QD=33.18;ReadPosRankSum=-2.691e+00;SOR=1.382;ANN=TCCAAGAGAGGGGGCAGCAGCTCAGCCTGCAAAGGGGACAGGGGGGAGCCCGCCCCAGCTCCTCCCCCACCTACTGAAGGTCGAGGAAGC|frameshift_variant&splice_region_variant|HIGH|PTPRN|ENSOARG00000020084|transcript|ENSOART00000021867.1|protein_coding|5/24|c.…	GT:AD:DP:GQ:PL	1/1:2,28:30:99:2826,184,0	0/0:4,0:4:0:0,0,55
chr2	220289895	.	G	GA	1766.8	.	AC=2;AF=1.00;AN=2;DP=39;ExcessHet=3.0103;FS=0.000;MLEAC=2;MLEAF=1.00;MQ=60.00;QD=31.90;SOR=1.329;ANN=GA|frameshift_variant|HIGH|DNPEP|ENSOARG00000020161|transcript|ENSOART00000021951.1|protein_coding|6/14|c.558_559insT|p.Leu187fs|558/1416|558/1416|186/471||WARNING_TRANSCRIPT_NO_START_CODON,GA|downstream_gene_variant|MODIFIER|ENSOARG00000023421|ENSOARG00000023421|transcript|ENSOART00000025323.1|mi…	GT:AD:DP:GQ:PGT:PID:PL	1/1:0,38:38:99:1|1:220289895_G_GA:1755,117,0	./.:0,0:1:.:0|1:220289895_G_GAATGGGGA:0,0,0
chr2	220289896	.	C	A	1775.83	.	AC=2;AF=1.00;AN=2;DP=39;ExcessHet=3.0103;FS=0.000;MLEAC=2;MLEAF=1.00;MQ=60.00;QD=26.09;SOR=1.387;ANN=A|missense_variant|MODERATE|DNPEP|ENSOARG00000020161|transcript|ENSOART00000021951.1|protein_coding|6/14|c.558G>T|p.Gln186His|558/1416|558/1416|186/471||WARNING_TRANSCRIPT_NO_START_CODON,A|downstream_gene_variant|MODIFIER|ENSOARG00000023421|ENSOARG00000023421|transcript|ENSOART00000025323.1|miRNA|…	GT:AD:DP:GQ:PGT:PID:PL	1/1:0,39:39:99:1|1:220289895_G_GA:1755,117,0	./.:0,0:.:.:0|1:220289895_G_GAATGGGGA:0,0,0
chr2	220289899	.	GTTTCTT	G	1809.16	.	AC=2;AF=1.00;AN=2;DP=42;ExcessHet=3.0103;FS=0.000;MLEAC=2;MLEAF=1.00;MQ=58.55;QD=27.51;SOR=1.445;ANN=G|splice_acceptor_variant&disruptive_inframe_deletion&splice_region_variant&intron_variant|HIGH|DNPEP|ENSOARG00000020161|transcript|ENSOART00000021951.1|protein_coding|6/14|c.552-3_554delAAGAAA|p.Leu184_Asn185delinsPhe|554/1416|552/1416|184/471||WARNING_TRANSCRIPT_NO_START_CODON,G|downstream_gene_…	GT:AD:DP:GQ:PGT:PID:PL	1/1:0,40:40:99:1|1:220289895_G_GA:1845,123,0	./.:2,0:2:.:.:.:0,0,0
chr2	220289909	.	G	C	1818.2	.	AC=2;AF=1.00;AN=2;DP=42;ExcessHet=3.0103;FS=0.000;MLEAC=2;MLEAF=1.00;MQ=58.55;QD=32.88;SOR=1.445;ANN=C|splice_region_variant&intron_variant|LOW|DNPEP|ENSOARG00000020161|transcript|ENSOART00000021951.1|protein_coding|5/13|c.552-7C>G||||||WARNING_TRANSCRIPT_NO_START_CODON,C|downstream_gene_variant|MODIFIER|ENSOARG00000023421|ENSOARG00000023421|transcript|ENSOART00000025323.1|miRNA||n.*2515G>C|||||2…	GT:AD:DP:GQ:PGT:PID:PL	1/1:0,40:40:99:1|1:220289895_G_GA:1845,123,0	./.:2,0:2:.:.:.:0,0,0
chr2	220289910	.	G	C	1769.4	.	AC=2;AF=0.500;AN=4;DP=42;ExcessHet=0.7918;FS=0.000;MLEAC=3;MLEAF=0.750;MQ=60.00;QD=29.90;SOR=1.445;ANN=C|splice_region_variant&intron_variant|LOW|DNPEP|ENSOARG00000020161|transcript|ENSOART00000021951.1|protein_coding|5/13|c.552-8C>G||||||WARNING_TRANSCRIPT_NO_START_CODON,C|downstream_gene_variant|MODIFIER|ENSOARG00000023421|ENSOARG00000023421|transcript|ENSOART00000025323.1|miRNA||n.*2516G>C||||…	GT:AD:DP:GQ:PGT:PID:PL	1/1:0,40:40:99:1|1:220289895_G_GA:1800,120,0	0/0:2,0:2:3:.:.:0,3,45
chr2	220291314	.	T	G	272.23	.	AC=2;AF=1.00;AN=2;DP=8;ExcessHet=3.0103;FS=0.000;MLEAC=2;MLEAF=1.00;MQ=60.00;QD=29.20;SOR=1.609;ANN=G|missense_variant|MODERATE|DNPEP|ENSOARG00000020161|transcript|ENSOART00000021951.1|protein_coding|1/14|c.21A>C|p.Arg7Ser|21/1416|21/1416|7/471||WARNING_TRANSCRIPT_NO_START_CODON,G|downstream_gene_variant|MODIFIER|ENSOARG00000023421|ENSOARG00000023421|transcript|ENSOART00000025323.1|miRNA||n.*3920…	GT:AD:DP:GQ:PGT:PID:PL	1/1:0,7:7:21:1|1:220291314_T_G:299,21,0	./.:0,0:0:.:.:.:0,0,0
chr2	220291316	.	T	G	272.23	.	AC=2;AF=1.00;AN=2;DP=6;ExcessHet=3.0103;FS=0.000;MLEAC=2;MLEAF=1.00;MQ=60.00;QD=29.01;SOR=1.329;ANN=G|synonymous_variant|LOW|DNPEP|ENSOARG00000020161|transcript|ENSOART00000021951.1|protein_coding|1/14|c.19A>C|p.Arg7Arg|19/1416|19/1416|7/471||WARNING_TRANSCRIPT_NO_START_CODON,G|downstream_gene_variant|MODIFIER|ENSOARG00000023421|ENSOARG00000023421|transcript|ENSOART00000025323.1|miRNA||n.*3922T>G…	GT:AD:DP:GQ:PGT:PID:PL	1/1:0,6:6:21:1|1:220291314_T_G:299,21,0	./.:0,0:0:.:.:.:0,0,0
chr2	220291319	.	T	C	243.26	.	AC=2;AF=1.00;AN=2;DP=6;ExcessHet=3.0103;FS=0.000;MLEAC=2;MLEAF=1.00;MQ=60.00;QD=31.67;SOR=1.329;ANN=C|missense_variant|MODERATE|DNPEP|ENSOARG00000020161|transcript|ENSOART00000021951.1|protein_coding|1/14|c.16A>G|p.Thr6Ala|16/1416|16/1416|6/471||WARNING_TRANSCRIPT_NO_START_CODON,C|downstream_gene_variant|MODIFIER|ENSOARG00000023421|ENSOARG00000023421|transcript|ENSOART00000025323.1|miRNA||n.*3925…	GT:AD:DP:GQ:PGT:PID:PL	1/1:0,6:6:18:1|1:220291314_T_G:270,18,0	./.:0,0:0:.:.:.:0,0,0
chr2	220291321	.	T	C	243.26	.	AC=2;AF=1.00;AN=2;DP=6;ExcessHet=3.0103;FS=0.000;MLEAC=2;MLEAF=1.00;MQ=60.00;QD=30.56;SOR=1.329;ANN=C|missense_variant|MODERATE|DNPEP|ENSOARG00000020161|transcript|ENSOART00000021951.1|protein_coding|1/14|c.14A>G|p.Glu5Gly|14/1416|14/1416|5/471||WARNING_TRANSCRIPT_NO_START_CODON,C|downstream_gene_variant|MODIFIER|ENSOARG00000023421|ENSOARG00000023421|transcript|ENSOART00000025323.1|miRNA||n.*3927…	GT:AD:DP:GQ:PGT:PID:PL	1/1:0,6:6:18:1|1:220291314_T_G:270,18,0	./.:0,0:0:.:.:.:0,0,0
chr2	220291322	.	C	T	243.26	.	AC=2;AF=1.00;AN=2;DP=6;ExcessHet=3.0103;FS=0.000;MLEAC=2;MLEAF=1.00;MQ=60.00;QD=27.70;SOR=1.329;ANN=T|missense_variant|MODERATE|DNPEP|ENSOARG00000020161|transcript|ENSOART00000021951.1|protein_coding|1/14|c.13G>A|p.Glu5Lys|13/1416|13/1416|5/471||WARNING_TRANSCRIPT_NO_START_CODON,T|downstream_gene_variant|MODIFIER|ENSOARG00000023421|ENSOARG00000023421|transcript|ENSOART00000025323.1|miRNA||n.*3928…	GT:AD:DP:GQ:PGT:PID:PL	1/1:0,6:6:18:1|1:220291314_T_G:270,18,0	./.:0,0:0:.:.:.:0,0,0
chr2	220291325	.	T	C	243.26	.	AC=2;AF=1.00;AN=2;DP=5;ExcessHet=3.0103;FS=0.000;MLEAC=2;MLEAF=1.00;MQ=60.00;QD=27.52;SOR=1.981;ANN=C|missense_variant|MODERATE|DNPEP|ENSOARG00000020161|transcript|ENSOART00000021951.1|protein_coding|1/14|c.10A>G|p.Ser4Gly|10/1416|10/1416|4/471||WARNING_TRANSCRIPT_NO_START_CODON,C|downstream_gene_variant|MODIFIER|ENSOARG00000023421|ENSOARG00000023421|transcript|ENSOART00000025323.1|miRNA||n.*3931…	GT:AD:DP:GQ:PGT:PID:PL	1/1:0,5:5:18:1|1:220291314_T_G:270,18,0	./.:0,0:0:.:.:.:0,0,0
chr2	220291332	.	T	G	198.33	.	AC=2;AF=1.00;AN=2;DP=5;ExcessHet=3.0103;FS=0.000;MLEAC=2;MLEAF=1.00;MQ=60.00;QD=27.82;SOR=1.981;ANN=G|synonymous_variant|LOW|DNPEP|ENSOARG00000020161|transcript|ENSOART00000021951.1|protein_coding|1/14|c.3A>C|p.Ala1Ala|3/1416|3/1416|1/471||WARNING_TRANSCRIPT_NO_START_CODON,G|downstream_gene_variant|MODIFIER|ENSOARG00000023421|ENSOARG00000023421|transcript|ENSOART00000025323.1|miRNA||n.*3938T>G|||…	GT:AD:DP:GQ:PGT:PID:PL	1/1:0,5:5:15:1|1:220291314_T_G:225,15,0	./.:0,0:0:.:.:.:0,0,0
chr2	220349747	.	G	C	600.2	.	AC=2;AF=1.00;AN=2;DP=26;ExcessHet=3.0103;FS=0.000;MLEAC=2;MLEAF=1.00;MQ=58.83;QD=24.01;SOR=0.770;ANN=C|missense_variant|MODERATE|ENSOARG00000020189|ENSOARG00000020189|transcript|ENSOART00000021983.1|protein_coding|3/4|c.292G>C|p.Gly98Arg|292/592|292/591|98/196||WARNING_TRANSCRIPT_NO_STOP_CODON;Cases=1,0,2;Controls=0,0,0;CC_TREND=NaN;CC_GENO=NaN;CC_ALL=1.000e+00;CC_DOM=1.000e+00;CC_REC=1.000e+00	GT:AD:DP:GQ:PL	1/1:0,25:25:74:627,74,0	./.:1,0:1:.:0,0,0
chr2	220349757	.	C	CGGGCAGCCCAAG	1130.16	.	AC=2;AF=1.00;AN=2;DP=28;ExcessHet=3.0103;FS=0.000;MLEAC=2;MLEAF=1.00;MQ=58.92;QD=25.53;SOR=0.770;ANN=CGGGCAGCCCAAG|conservative_inframe_insertion|MODERATE|ENSOARG00000020189|ENSOARG00000020189|transcript|ENSOART00000021983.1|protein_coding|3/4|c.303_304insGGCAGCCCAAGG|p.Pro101_Gln102insGlySerProArg|304/592|304/591|102/196||WARNING_TRANSCRIPT_NO_STOP_CODON&INFO_REALIGN_3_PRIME;Cases=1,0,2;Controls…	GT:AD:DP:GQ:PL	1/1:0,25:25:78:1166,78,0	./.:1,0:1:.:0,0,0
chr2	220372385	.	C	T	1910.2	.	AC=2;AF=1.00;AN=2;DP=55;ExcessHet=3.0103;FS=0.000;MLEAC=2;MLEAF=1.00;MQ=58.90;QD=31.16;SOR=0.737;ANN=T|missense_variant|MODERATE|ENSOARG00000020190|ENSOARG00000020190|transcript|ENSOART00000021984.1|protein_coding|8/9|c.1096C>T|p.Leu366Phe|1096/1272|1096/1272|366/423||;Cases=1,0,2;Controls=0,0,0;CC_TREND=NaN;CC_GENO=NaN;CC_ALL=1.000e+00;CC_DOM=1.000e+00;CC_REC=1.000e+00	GT:AD:DP:GQ:PGT:PID:PL	1/1:0,45:45:99:1|1:220372385_C_T:1937,134,0	./.:2,0:2:.:.:.:0,0,0
chr2	220372395	.	C	T	1947.2	.	AC=2;AF=1.00;AN=2;DP=51;ExcessHet=3.0103;FS=0.000;MLEAC=2;MLEAF=1.00;MQ=60.00;QD=26.79;SOR=0.836;ANN=T|missense_variant|MODERATE|ENSOARG00000020190|ENSOARG00000020190|transcript|ENSOART00000021984.1|protein_coding|8/9|c.1106C>T|p.Pro369Leu|1106/1272|1106/1272|369/423||;Cases=1,0,2;Controls=0,0,0;CC_TREND=NaN;CC_GENO=NaN;CC_ALL=1.000e+00;CC_DOM=1.000e+00;CC_REC=1.000e+00	GT:AD:DP:GQ:PGT:PID:PL	1/1:0,43:43:99:1|1:220372385_C_T:1974,132,0	./.:0,0:0:.:.:.:0,0,0
chr2	220372397	.	C	CTGGA	2073.16	.	AC=2;AF=1.00;AN=2;DP=51;ExcessHet=3.0103;FS=0.000;MLEAC=2;MLEAF=1.00;MQ=60.00;QD=24.62;SOR=0.941;ANN=CTGGA|frameshift_variant|HIGH|ENSOARG00000020190|ENSOARG00000020190|transcript|ENSOART00000021984.1|protein_coding|8/9|c.1108_1109insTGGA|p.Gln370fs|1109/1272|1109/1272|370/423||;LOF=(ENSOARG00000020190|ENSOARG00000020190|1|1.00);Cases=1,0,2;Controls=0,0,0;CC_TREND=NaN;CC_GENO=NaN;CC_ALL=1.000e+00…	GT:AD:DP:GQ:PGT:PID:PL	1/1:0,43:43:99:1|1:220372385_C_T:2109,141,0	./.:0,0:0:.:.:.:0,0,0
chr2	220372399	.	G	GAT	2029.44	.	AC=2;AF=0.500;AN=4;DP=55;ExcessHet=0.7918;FS=0.000;MLEAC=3;MLEAF=0.750;MQ=60.00;QD=32.12;SOR=0.976;ANN=GAT|frameshift_variant|HIGH|ENSOARG00000020190|ENSOARG00000020190|transcript|ENSOART00000021984.1|protein_coding|8/9|c.1110_1111insAT|p.Val371fs|1111/1272|1111/1272|371/423||;LOF=(ENSOARG00000020190|ENSOARG00000020190|1|1.00);Cases=1,0,2;Controls=0,0,0;CC_TREND=1.573e-01;CC_GENO=NaN;CC_ALL=1.667…	GT:AD:DP:GQ:PGT:PID:PL	1/1:0,46:46:99:1|1:220372385_C_T:2069,138,0	0/0:1,0:1:3:.:.:0,3,21
chr2	220372403	.	G	GAA	2028.16	.	AC=2;AF=1.00;AN=2;DP=53;ExcessHet=3.0103;FS=0.000;MLEAC=2;MLEAF=1.00;MQ=60.00;QD=27.72;SOR=0.929;ANN=GAA|frameshift_variant|HIGH|ENSOARG00000020190|ENSOARG00000020190|transcript|ENSOART00000021984.1|protein_coding|8/9|c.1114_1115insAA|p.Gly372fs|1115/1272|1115/1272|372/423||;LOF=(ENSOARG00000020190|ENSOARG00000020190|1|1.00);Cases=1,0,2;Controls=0,0,0;CC_TREND=NaN;CC_GENO=NaN;CC_ALL=1.000e+00;CC_…	GT:AD:DP:GQ:PGT:PID:PL	1/1:0,45:45:99:1|1:220372385_C_T:2064,138,0	./.:0,0:0:.:.:.:0,0,0
chr2	220389245	.	G	GCAGTCGTATCTCCTGCATCTCGGTCTCCAGCATCTCGGTTGGAGCCCAAGGCCCACCCGGCTGTGTTCTCTAGGGTGGCCTC	1720.16	.	AC=2;AF=1.00;AN=2;DP=30;ExcessHet=3.0103;FS=0.000;MLEAC=2;MLEAF=1.00;MQ=60.00;QD=35.15;SOR=2.124;ANN=GCAGTCGTATCTCCTGCATCTCGGTCTCCAGCATCTCGGTTGGAGCCCAAGGCCCACCCGGCTGTGTTCTCTAGGGTGGCCTC|frameshift_variant|HIGH|ENSOARG00000020195|ENSOARG00000020195|transcript|ENSOART00000021988.1|protein_coding|8/9|c.1742_1743insAGTCGTATCTCCTGCATCTCGGTCTCCAGCATCTCGGTTGGAGCCCAAGGCCCACCCGGCTGTGTTCTCTAGGGTGGCCTCC|p.Hi…	GT:AD:DP:GQ:PGT:PID:PL	1/1:0,24:24:99:1|1:220389245_G_GCAGTCGTATCTCCTGCATCTCGGTCTCCAGCATCTCGGTTGGAGCCCAAGGCCCACCCGGCTGTGTTCTCTAGGGTGGCCTC:1756,124,0	./.:0,0:0:.:.:.:0,0,0
chr2	220410689	.	AGGGCGTGCGGCTCCGAGAGAGCATCATCGACGATAGGCGG	A	1608.16	.	AC=2;AF=1.00;AN=2;DP=47;ExcessHet=3.0103;FS=0.000;MLEAC=2;MLEAF=1.00;MQ=63.20;QD=24.39;SOR=1.270;ANN=A|frameshift_variant&splice_acceptor_variant&splice_region_variant&intron_variant|HIGH|GMPPA|ENSOARG00000020203|transcript|ENSOART00000021997.1|protein_coding|11/14|c.943+5_947delGGGCGTGCGGCTCCGAGAGAGCATCATCGACGATAGGCGG|p.Gly316fs||944/1281|315/426||WARNING_TRANSCRIPT_NO_STOP_CODON;LOF=(GMPPA|ENSO…	GT:AD:DP:GQ:PL	1/1:0,37:37:99:1644,116,0	./.:1,0:1:.:0,0,0	Present in controls
chr2	220419134	.	G	C	1278.2	.	AC=2;AF=1.00;AN=2;DP=30;ExcessHet=3.0103;FS=0.000;MLEAC=2;MLEAF=1.00;MQ=60.00;QD=30.88;SOR=0.906;ANN=C|missense_variant|MODERATE|ASIC4|ENSOARG00000020207|transcript|ENSOART00000022001.1|protein_coding|1/12|c.46G>C|p.Glu16Gln|67/2007|46/1986|16/661||;Cases=1,0,2;Controls=0,0,0;CC_TREND=NaN;CC_GENO=NaN;CC_ALL=1.000e+00;CC_DOM=1.000e+00;CC_REC=1.000e+00	GT:AD:DP:GQ:PGT:PID:PL	1/1:0,29:29:87:1|1:220419116_CG_C:1305,87,0	./.:0,0:0:.:.:.:0,0,0
chr2	220419138	.	C	G	1278.2	.	AC=2;AF=1.00;AN=2;DP=28;ExcessHet=3.0103;FS=0.000;MLEAC=2;MLEAF=1.00;MQ=60.00;QD=25.65;SOR=0.922;ANN=G|missense_variant|MODERATE|ASIC4|ENSOARG00000020207|transcript|ENSOART00000022001.1|protein_coding|1/12|c.50C>G|p.Pro17Arg|71/2007|50/1986|17/661||;Cases=1,0,2;Controls=0,0,0;CC_TREND=NaN;CC_GENO=NaN;CC_ALL=1.000e+00;CC_DOM=1.000e+00;CC_REC=1.000e+00	GT:AD:DP:GQ:PGT:PID:PL	1/1:0,27:27:87:1|1:220419116_CG_C:1305,87,0	./.:0,0:0:.:.:.:0,0,0
chr2	220419140	.	C	T	1278.2	.	AC=2;AF=1.00;AN=2;DP=29;ExcessHet=3.0103;FS=0.000;MLEAC=2;MLEAF=1.00;MQ=60.00;QD=29.55;SOR=0.997;ANN=T|missense_variant|MODERATE|ASIC4|ENSOARG00000020207|transcript|ENSOART00000022001.1|protein_coding|1/12|c.52C>T|p.Pro18Ser|73/2007|52/1986|18/661||;Cases=1,0,2;Controls=0,0,0;CC_TREND=NaN;CC_GENO=NaN;CC_ALL=1.000e+00;CC_DOM=1.000e+00;CC_REC=1.000e+00	GT:AD:DP:GQ:PGT:PID:PL	1/1:0,28:28:87:1|1:220419116_CG_C:1305,87,0	./.:0,0:0:.:.:.:0,0,0
chr2	220419143	.	C	CT	1314.16	.	AC=2;AF=1.00;AN=2;DP=30;ExcessHet=3.0103;FS=0.000;MLEAC=2;MLEAF=1.00;MQ=60.00;QD=30.85;SOR=0.906;ANN=CT|frameshift_variant|HIGH|ASIC4|ENSOARG00000020207|transcript|ENSOART00000022001.1|protein_coding|1/12|c.55_56insT|p.Pro19fs|77/2007|56/1986|19/661||;Cases=1,0,2;Controls=0,0,0;CC_TREND=NaN;CC_GENO=NaN;CC_ALL=1.000e+00;CC_DOM=1.000e+00;CC_REC=1.000e+00	GT:AD:DP:GQ:PGT:PID:PL	1/1:0,29:29:90:1|1:220419116_CG_C:1350,90,0	./.:0,0:0:.:.:.:0,0,0
chr2	220419145	.	C	CCTCG	1359.16	.	AC=2;AF=1.00;AN=2;DP=31;ExcessHet=3.0103;FS=0.000;MLEAC=2;MLEAF=1.00;MQ=60.00;QD=30.98;SOR=0.826;ANN=CCTCG|frameshift_variant|HIGH|ASIC4|ENSOARG00000020207|transcript|ENSOART00000022001.1|protein_coding|1/12|c.60_61insGCTC|p.Thr21fs|82/2007|61/1986|21/661||INFO_REALIGN_3_PRIME;Cases=1,0,2;Controls=0,0,0;CC_TREND=NaN;CC_GENO=NaN;CC_ALL=1.000e+00;CC_DOM=1.000e+00;CC_REC=1.000e+00	GT:AD:DP:GQ:PGT:PID:PL	1/1:0,30:30:93:1|1:220419116_CG_C:1395,93,0	./.:0,0:0:.:.:.:0,0,0
chr2	220443181	.	C	CAT	1269.16	.	AC=2;AF=1.00;AN=2;DP=33;ExcessHet=3.0103;FS=0.000;MLEAC=2;MLEAF=1.00;MQ=56.46;QD=30.23;SOR=1.382;ANN=CAT|frameshift_variant|HIGH|CHPF|ENSOARG00000020209|transcript|ENSOART00000022003.1|protein_coding|6/6|c.1382_1383insAT|p.Glu462fs|1382/2328|1382/2328|461/775||WARNING_TRANSCRIPT_NO_START_CODON,CAT|upstream_gene_variant|MODIFIER|TMEM198|ENSOARG00000020210|transcript|ENSOART00000022004.1|protein_co…	GT:AD:DP:GQ:PGT:PID:PL	1/1:0,28:28:87:1|1:220443181_C_CAT:1305,87,0	./.:0,0:0:.:.:.:0,0,0	Poor sequencing quality
chr2	220443186	.	C	CGG	1449.16	.	AC=2;AF=1.00;AN=2;DP=33;ExcessHet=3.0103;FS=0.000;MLEAC=2;MLEAF=1.00;MQ=57.89;QD=28.32;SOR=1.536;ANN=CGG|frameshift_variant|HIGH|CHPF|ENSOARG00000020209|transcript|ENSOART00000022003.1|protein_coding|6/6|c.1377_1378insCC|p.Gly460fs|1377/2328|1377/2328|459/775||WARNING_TRANSCRIPT_NO_START_CODON,CGG|upstream_gene_variant|MODIFIER|TMEM198|ENSOARG00000020210|transcript|ENSOART00000022004.1|protein_co…	GT:AD:DP:GQ:PGT:PID:PL	1/1:0,30:30:99:1|1:220443181_C_CAT:1485,99,0	./.:0,0:0:.:.:.:0,0,0	Poor sequencing quality
chr2	220443189	.	G	A	1413.2	.	AC=2;AF=1.00;AN=2;DP=35;ExcessHet=3.0103;FS=0.000;MLEAC=2;MLEAF=1.00;MQ=58.01;QD=29.45;SOR=1.473;ANN=A|missense_variant|MODERATE|CHPF|ENSOARG00000020209|transcript|ENSOART00000022003.1|protein_coding|6/6|c.1375C>T|p.Arg459Cys|1375/2328|1375/2328|459/775||WARNING_TRANSCRIPT_NO_START_CODON,A|upstream_gene_variant|MODIFIER|TMEM198|ENSOARG00000020210|transcript|ENSOART00000022004.1|protein_coding||c.…	GT:AD:DP:GQ:PGT:PID:PL	1/1:0,32:32:96:1|1:220443181_C_CAT:1440,96,0	./.:0,0:0:.:.:.:0,0,0	Poor sequencing quality
chr2	220443192	.	A	AT	1449.16	.	AC=2;AF=1.00;AN=2;DP=35;ExcessHet=3.0103;FS=0.000;MLEAC=2;MLEAF=1.00;MQ=58.01;QD=26.86;SOR=1.473;ANN=AT|frameshift_variant|HIGH|CHPF|ENSOARG00000020209|transcript|ENSOART00000022003.1|protein_coding|6/6|c.1371_1372insA|p.Ser458fs|1371/2328|1371/2328|457/775||WARNING_TRANSCRIPT_NO_START_CODON,AT|upstream_gene_variant|MODIFIER|TMEM198|ENSOARG00000020210|transcript|ENSOART00000022004.1|protein_codin…	GT:AD:DP:GQ:PGT:PID:PL	1/1:0,32:32:99:1|1:220443181_C_CAT:1485,99,0	./.:0,0:0:.:.:.:0,0,0	Poor sequencing quality
chr2	220443194	.	G	GAA	1494.16	.	AC=2;AF=1.00;AN=2;DP=34;ExcessHet=3.0103;FS=0.000;MLEAC=2;MLEAF=1.00;MQ=58.63;QD=31.27;SOR=1.681;ANN=GAA|frameshift_variant|HIGH|CHPF|ENSOARG00000020209|transcript|ENSOART00000022003.1|protein_coding|6/6|c.1369_1370insTT|p.Pro457fs|1369/2328|1369/2328|457/775||WARNING_TRANSCRIPT_NO_START_CODON,GAA|upstream_gene_variant|MODIFIER|TMEM198|ENSOARG00000020210|transcript|ENSOART00000022004.1|protein_co…	GT:AD:DP:GQ:PGT:PID:PL	1/1:0,32:32:99:1|1:220443181_C_CAT:1530,102,0	./.:0,0:0:.:.:.:0,0,0	Poor sequencing quality
chr2	220443200	.	GT	G	1359.16	.	AC=2;AF=1.00;AN=2;DP=30;ExcessHet=3.0103;FS=0.000;MLEAC=2;MLEAF=1.00;MQ=60.00;QD=30.66;SOR=1.765;ANN=G|frameshift_variant|HIGH|CHPF|ENSOARG00000020209|transcript|ENSOART00000022003.1|protein_coding|6/6|c.1363delA|p.Thr455fs|1363/2328|1363/2328|455/775||WARNING_TRANSCRIPT_NO_START_CODON,G|upstream_gene_variant|MODIFIER|TMEM198|ENSOARG00000020210|transcript|ENSOART00000022004.1|protein_coding||c.-4…	GT:AD:DP:GQ:PGT:PID:PL	1/1:0,30:30:93:1|1:220443181_C_CAT:1395,93,0	./.:0,0:0:.:.:.:0,0,0	Poor sequencing quality
chr2	220443202	.	GGCGTTTT	G	1314.16	.	AC=2;AF=1.00;AN=2;DP=30;ExcessHet=3.0103;FS=0.000;MLEAC=2;MLEAF=1.00;MQ=60.00;QD=25.23;SOR=1.765;ANN=G|frameshift_variant&splice_acceptor_variant&splice_region_variant&intron_variant|HIGH|CHPF|ENSOARG00000020209|transcript|ENSOART00000022003.1|protein_coding|6/6|c.1357-2_1361delAAAACGC|p.Asn453fs|1361/2328|1357/2328|453/775||WARNING_TRANSCRIPT_NO_START_CODON,G|upstream_gene_variant|MODIFIER|TMEM1…	GT:AD:DP:GQ:PGT:PID:PL	1/1:0,30:30:90:1|1:220443181_C_CAT:1350,90,0	./.:0,0:0:.:.:.:0,0,0	Poor sequencing quality
chr2	220444682	.	C	A	1336.2	.	AC=2;AF=1.00;AN=2;DP=32;ExcessHet=3.0103;FS=0.000;MLEAC=2;MLEAF=1.00;MQ=59.40;QD=29.41;SOR=0.892;ANN=A|missense_variant|MODERATE|CHPF|ENSOARG00000020209|transcript|ENSOART00000022003.1|protein_coding|3/6|c.770G>T|p.Arg257Leu|770/2328|770/2328|257/775||WARNING_TRANSCRIPT_NO_START_CODON,A|upstream_gene_variant|MODIFIER|TMEM198|ENSOARG00000020210|transcript|ENSOART00000022004.1|protein_coding||c.-34…	GT:AD:DP:GQ:PGT:PID:PL	1/1:0,31:31:94:1|1:220444682_C_A:1363,94,0	./.:1,0:1:.:.:.:0,0,0	Present in controls, low coverage
chr2	220444695	.	G	A	1362.2	.	AC=2;AF=1.00;AN=2;DP=32;ExcessHet=3.0103;FS=0.000;MLEAC=2;MLEAF=1.00;MQ=59.40;QD=34.40;SOR=1.044;ANN=A|missense_variant|MODERATE|CHPF|ENSOARG00000020209|transcript|ENSOART00000022003.1|protein_coding|3/6|c.757C>T|p.Pro253Ser|757/2328|757/2328|253/775||WARNING_TRANSCRIPT_NO_START_CODON,A|upstream_gene_variant|MODIFIER|TMEM198|ENSOARG00000020210|transcript|ENSOART00000022004.1|protein_coding||c.-33…	GT:AD:DP:GQ:PGT:PID:PL	1/1:0,31:31:93:1|1:220444682_C_A:1389,93,0	./.:1,0:1:.:.:.:0,0,0	Present in controls, low coverage
chr2	220444699	.	CAGCACCCCCAAAACCACAGTGGAGGCAGGGGCCTGGGGGGGGTGTG	C	1309.16	.	AC=2;AF=1.00;AN=2;DP=30;ExcessHet=3.0103;FS=0.000;MLEAC=2;MLEAF=1.00;MQ=60.36;QD=28.16;SOR=0.976;ANN=C|frameshift_variant&splice_acceptor_variant&splice_region_variant&intron_variant|HIGH|CHPF|ENSOARG00000020209|transcript|ENSOART00000022003.1|protein_coding|3/6|c.744+6_752delCACACCCCCCCCAGGCCCCTGCCTCCACTGTGGTTTTGGGGGTGCT|p.Gly249fs|752/2328|745/2328|249/775||WARNING_TRANSCRIPT_NO_START_CODON,C|u…	GT:AD:DP:GQ:PGT:PID:PL	1/1:0,30:30:91:1|1:220444682_C_A:1345,91,0	./.:0,0:0:.:.:.:0,0,0	Present in controls, low coverage
chr2	220454549	.	C	CGGCGGCGCATCTGCAGAGGCAGTGCTGG	1537.16	.	AC=2;AF=1.00;AN=2;DP=36;ExcessHet=3.0103;FS=0.000;MLEAC=2;MLEAF=1.00;MQ=59.47;QD=25.46;SOR=1.418;ANN=CGGCGGCGCATCTGCAGAGGCAGTGCTGG|frameshift_variant|HIGH|OBSL1|ENSOARG00000020239|transcript|ENSOART00000022037.1|protein_coding|24/25|c.5317_5318insCCAGCACTGCCTCTGCAGATGCGCCGCC|p.Arg1773fs|5317/5586|5317/5586|1773/1861||WARNING_TRANSCRIPT_NO_START_CODON,CGGCGGCGCATCTGCAGAGGCAGTGCTGG|downstream_gene_…	GT:AD:DP:GQ:PL	1/1:0,34:34:99:1573,107,0	./.:1,0:1:.:0,0,0	Present in controls, low coverage
chr2	220455635	.	C	A	756.2	.	AC=2;AF=1.00;AN=2;DP=26;ExcessHet=3.0103;FS=0.000;MLEAC=2;MLEAF=1.00;MQ=60.00;QD=29.08;SOR=0.846;ANN=A|splice_region_variant&intron_variant|LOW|OBSL1|ENSOARG00000020239|transcript|ENSOART00000022037.1|protein_coding|21/24|c.5017+6G>T||||||WARNING_TRANSCRIPT_NO_START_CODON,A|downstream_gene_variant|MODIFIER|TMEM198|ENSOARG00000020210|transcript|ENSOART00000022004.1|protein_coding||c.*3063C>A|||||3…	GT:AD:DP:GQ:PL	1/1:0,26:26:78:783,78,0	./.:0,0:0:.:0,0,0	Present in controls, low coverage
chr2	220455736	.	A	AGGCGGCGCGTGCCGAGGGCCTGGAGCCTGAGCCGAGCGCTGGGGGTGAGCGGCTGCCCGTCCTAGGGGCGGG	2421.16	.	AC=2;AF=1.00;AN=2;DP=28;ExcessHet=3.0103;FS=0.000;MLEAC=2;MLEAF=1.00;MQ=60.00;QD=26.68;SOR=0.836;ANN=AGGCGGCGCGTGCCGAGGGCCTGGAGCCTGAGCCGAGCGCTGGGGGTGAGCGGCTGCCCGTCCTAGGGGCGGG|stop_gained&conservative_inframe_insertion|HIGH|OBSL1|ENSOARG00000020239|transcript|ENSOART00000022037.1|protein_coding|21/25|c.4921_4922insCCCGCCCCTAGGACGGGCAGCCGCTCACCCCCAGCGCTCGGCTCAGGCTCCAGGCCCTCGGCACGCGCCGCC|p.Asn1640_L…	GT:AD:DP:GQ:PGT:PID:PL	1/1:0,28:28:99:1|1:220455733_T_A:2457,169,0	./.:0,0:0:.:.:.:0,0,0	Present in controls, low coverage
chr2	220458561	.	TCC	T	1433.16	.	AC=2;AF=1.00;AN=2;DP=32;ExcessHet=3.0103;FS=0.000;MLEAC=2;MLEAF=1.00;MQ=60.00;QD=27.29;SOR=1.112;ANN=T|frameshift_variant|HIGH|OBSL1|ENSOARG00000020239|transcript|ENSOART00000022037.1|protein_coding|18/25|c.4234_4235delGG|p.Gly1412fs|4235/5586|4234/5586|1412/1861||WARNING_TRANSCRIPT_NO_START_CODON;LOF=(OBSL1|ENSOARG00000020239|1|1.00);Cases=1,0,2;Controls=0,0,0;CC_TREND=NaN;CC_GENO=NaN;CC_ALL=1.0…	GT:AD:DP:GQ:PGT:PID:PL	1/1:0,32:32:99:1|1:220458561_TCC_T:1469,99,0	./.:0,0:0:.:.:.:0,0,0	Present in controls, low coverage
chr2	220458567	.	C	A	1667.2	.	AC=2;AF=1.00;AN=2;DP=33;ExcessHet=3.0103;FS=0.000;MLEAC=2;MLEAF=1.00;MQ=60.00;QD=26.43;SOR=1.352;ANN=A|synonymous_variant|LOW|OBSL1|ENSOARG00000020239|transcript|ENSOART00000022037.1|protein_coding|18/25|c.4230G>T|p.Gly1410Gly|4230/5586|4230/5586|1410/1861||WARNING_TRANSCRIPT_NO_START_CODON;Cases=1,0,2;Controls=0,0,0;CC_TREND=NaN;CC_GENO=NaN;CC_ALL=1.000e+00;CC_DOM=1.000e+00;CC_REC=1.000e+00	GT:AD:DP:GQ:PGT:PID:PL	1/1:0,33:33:99:1|1:220458561_TCC_T:1694,114,0	./.:0,0:0:.:.:.:0,0,0	Present in controls, low coverage
chr2	220458568	.	C	CAT	1629.16	.	AC=2;AF=1.00;AN=2;DP=35;ExcessHet=3.0103;FS=0.000;MLEAC=2;MLEAF=1.00;MQ=60.00;QD=25.61;SOR=1.483;ANN=CAT|frameshift_variant|HIGH|OBSL1|ENSOARG00000020239|transcript|ENSOART00000022037.1|protein_coding|18/25|c.4228_4229insAT|p.Gly1410fs|4228/5586|4228/5586|1410/1861||WARNING_TRANSCRIPT_NO_START_CODON;LOF=(OBSL1|ENSOARG00000020239|1|1.00);Cases=1,0,2;Controls=0,0,0;CC_TREND=NaN;CC_GENO=NaN;CC_ALL=1…	GT:AD:DP:GQ:PGT:PID:PL	1/1:0,35:35:99:1|1:220458561_TCC_T:1665,111,0	./.:0,0:0:.:.:.:0,0,0	Present in controls, low coverage
chr2	220458570	.	C	CTGCAG	1719.16	.	AC=2;AF=1.00;AN=2;DP=37;ExcessHet=3.0103;FS=0.000;MLEAC=2;MLEAF=1.00;MQ=60.00;QD=27.53;SOR=1.432;ANN=CTGCAG|frameshift_variant|HIGH|OBSL1|ENSOARG00000020239|transcript|ENSOART00000022037.1|protein_coding|18/25|c.4226_4227insCTGCA|p.Gly1410fs|4226/5586|4226/5586|1409/1861||WARNING_TRANSCRIPT_NO_START_CODON;LOF=(OBSL1|ENSOARG00000020239|1|1.00);Cases=1,0,2;Controls=0,0,0;CC_TREND=NaN;CC_GENO=NaN;CC…	GT:AD:DP:GQ:PGT:PID:PL	1/1:0,37:37:99:1|1:220458561_TCC_T:1755,117,0	./.:0,0:0:.:.:.:0,0,0	Present in controls, low coverage
chr2	220458573	.	C	G	1722.2	.	AC=2;AF=1.00;AN=2;DP=37;ExcessHet=3.0103;FS=0.000;MLEAC=2;MLEAF=1.00;MQ=60.00;QD=28.29;SOR=1.609;ANN=G|synonymous_variant|LOW|OBSL1|ENSOARG00000020239|transcript|ENSOART00000022037.1|protein_coding|18/25|c.4224G>C|p.Gly1408Gly|4224/5586|4224/5586|1408/1861||WARNING_TRANSCRIPT_NO_START_CODON;Cases=1,0,2;Controls=0,0,0;CC_TREND=NaN;CC_GENO=NaN;CC_ALL=1.000e+00;CC_DOM=1.000e+00;CC_REC=1.000e+00	GT:AD:DP:GQ:PGT:PID:PL	1/1:0,37:37:99:1|1:220458561_TCC_T:1749,120,0	./.:0,0:0:.:.:.:0,0,0	Present in controls, low coverage
chr2	220458575	.	CCCCCACCCACA	C	1668.16	.	AC=2;AF=1.00;AN=2;DP=39;ExcessHet=3.0103;FS=0.000;MLEAC=2;MLEAF=1.00;MQ=60.00;QD=26.25;SOR=1.552;ANN=C|frameshift_variant|HIGH|OBSL1|ENSOARG00000020239|transcript|ENSOART00000022037.1|protein_coding|18/25|c.4211_4221delTGTGGGTGGGG|p.Leu1404fs|4221/5586|4211/5586|1404/1861||WARNING_TRANSCRIPT_NO_START_CODON;LOF=(OBSL1|ENSOARG00000020239|1|1.00);Cases=1,0,2;Controls=0,0,0;CC_TREND=NaN;CC_GENO=NaN;C…	GT:AD:DP:GQ:PGT:PID:PL	1/1:0,39:39:99:1|1:220458561_TCC_T:1704,117,0	./.:0,0:0:.:.:.:0,0,0	Present in controls, low coverage
chr2	220459648	.	G	GGTGAATGGTGGGGGGGGGCATGAGGCCCTTGGTGGGGGGGGGCCGGGGCCCCAGGGGAGTGAGGACGACACTGTTACCT	450.23	.	AC=2;AF=1.00;AN=2;DP=20;ExcessHet=3.0103;FS=0.000;MLEAC=2;MLEAF=1.00;MQ=60.00;QD=27.75;SOR=1.085;ANN=GGTGAATGGTGGGGGGGGGCATGAGGCCCTTGGTGGGGGGGGGCCGGGGCCCCAGGGGAGTGAGGACGACACTGTTACCT|frameshift_variant&splice_region_variant|HIGH|OBSL1|ENSOARG00000020239|transcript|ENSOART00000022037.1|protein_coding|15/25|c.3917_3918insAGGTAACAGTGTCGTCCTCACTCCCCTGGGGCCCCGGCCCCCCCCCACCAAGGGCCTCATGCCCCCCCCCACCATTCAC…	GT:AD:DP:GQ:PL	1/1:0,10:10:18:486,18,0	./.:0,0:0:.:0,0,0	Present in controls, low coverage
chr2	220461796	.	ACCAGGCGACGGCGGGGCCCGGGGGGGGGCGGCCGGCC	A	1261.16	.	AC=2;AF=1.00;AN=2;DP=35;ExcessHet=3.0103;FS=0.000;MLEAC=2;MLEAF=1.00;MQ=59.76;QD=28.23;SOR=0.760;ANN=A|frameshift_variant&splice_acceptor_variant&splice_region_variant&intron_variant|HIGH|OBSL1|ENSOARG00000020239|transcript|ENSOART00000022037.1|protein_coding|12/25|c.3120+14_3136delGGCCGGCCGCCCCCCCCCGGGCCCCGCCGTCGCCTGG|p.Pro1041fs|3136/5586|3121/5586|1041/1861||WARNING_TRANSCRIPT_NO_START_CODON;L…	GT:AD:DP:GQ:PL	1/1:0,29:29:91:1297,91,0	./.:1,0:1:.:0,0,0	Present in controls, low coverage
chr2	220472248	.	CG	C	950.16	.	AC=2;AF=1.00;AN=2;DP=31;ExcessHet=3.0103;FS=0.000;MLEAC=2;MLEAF=1.00;MQ=60.00;QD=31.67;SOR=0.976;ANN=C|frameshift_variant|HIGH|OBSL1|ENSOARG00000020239|transcript|ENSOART00000022037.1|protein_coding|6/25|c.1716delC|p.Val573fs|1716/5586|1716/5586|572/1861||WARNING_TRANSCRIPT_NO_START_CODON,C|upstream_gene_variant|MODIFIER|INHA|ENSOARG00000020243|transcript|ENSOART00000022040.1|protein_coding||c.-4…	GT:AD:DP:GQ:PL	1/1:0,30:30:90:986,90,0	./.:0,0:0:.:0,0,0	N/A
chr2	220473124	.	G	A	967.2	.	AC=2;AF=1.00;AN=2;DP=35;ExcessHet=3.0103;FS=0.000;MLEAC=2;MLEAF=1.00;MQ=59.14;QD=28.45;SOR=0.693;ANN=A|missense_variant|MODERATE|OBSL1|ENSOARG00000020239|transcript|ENSOART00000022037.1|protein_coding|3/25|c.1141C>T|p.Arg381Cys|1141/5586|1141/5586|381/1861||WARNING_TRANSCRIPT_NO_START_CODON,A|upstream_gene_variant|MODIFIER|INHA|ENSOARG00000020243|transcript|ENSOART00000022040.1|protein_coding||c.…	GT:AD:DP:GQ:PL	1/1:0,34:34:99:994,101,0	./.:1,0:1:.:0,0,0	Present in controls
chr2	220475611	.	C	T	2326.2	.	AC=2;AF=1.00;AN=2;DP=55;ExcessHet=3.0103;FS=0.000;MLEAC=2;MLEAF=1.00;MQ=59.45;QD=29.85;SOR=1.287;ANN=T|missense_variant|MODERATE|OBSL1|ENSOARG00000020239|transcript|ENSOART00000022037.1|protein_coding|2/25|c.188G>A|p.Gly63Asp|188/5586|188/5586|63/1861||WARNING_TRANSCRIPT_NO_START_CODON,T|upstream_gene_variant|MODIFIER|INHA|ENSOARG00000020243|transcript|ENSOART00000022040.1|protein_coding||c.-1111…	GT:AD:DP:GQ:PGT:PID:PL	1/1:0,53:53:99:1|1:220475611_C_T:2353,162,0	./.:1,0:1:.:.:.:0,0,0	Present in controls
chr2	220475614	.	C	A	2326.2	.	AC=2;AF=1.00;AN=2;DP=56;ExcessHet=3.0103;FS=0.000;MLEAC=2;MLEAF=1.00;MQ=59.46;QD=30.79;SOR=1.329;ANN=A|missense_variant|MODERATE|OBSL1|ENSOARG00000020239|transcript|ENSOART00000022037.1|protein_coding|2/25|c.185G>T|p.Gly62Val|185/5586|185/5586|62/1861||WARNING_TRANSCRIPT_NO_START_CODON,A|upstream_gene_variant|MODIFIER|INHA|ENSOARG00000020243|transcript|ENSOART00000022040.1|protein_coding||c.-1108…	GT:AD:DP:GQ:PGT:PID:PL	1/1:0,54:54:99:1|1:220475611_C_T:2353,162,0	./.:1,0:1:.:.:.:0,0,0	Present in controls
chr2	220507419	.	A	G	296.2	.	AC=2;AF=1.00;AN=2;DP=13;ExcessHet=3.0103;FS=0.000;MLEAC=2;MLEAF=1.00;MQ=60.00;QD=24.68;SOR=1.022;ANN=G|missense_variant|MODERATE|ENSOARG00000020248|ENSOARG00000020248|transcript|ENSOART00000022047.1|protein_coding|20/24|c.2651A>G|p.Gln884Arg|2651/3225|2651/3225|884/1074||WARNING_TRANSCRIPT_NO_START_CODON;Cases=1,0,2;Controls=0,0,0;CC_TREND=NaN;CC_GENO=NaN;CC_ALL=1.000e+00;CC_DOM=1.000e+00;CC_REC=…	GT:AD:DP:GQ:PL	1/1:0,12:12:36:323,36,0	./.:0,0:0:.:0,0,0
chr2	220526862	.	T	TGGAGCTGAACGAGCTGATGCTGGATCGCAGCCAGGAGCCCCACTGGCGGGAGACGGCCCGCTGGATCAAGTTTGAGGAGGATGTGGA	1146.16	.	AC=2;AF=1.00;AN=2;DP=12;ExcessHet=3.0103;FS=0.000;MLEAC=2;MLEAF=1.00;MQ=60.00;QD=29.40;SOR=2.093;ANN=TGGAGCTGAACGAGCTGATGCTGGATCGCAGCCAGGAGCCCCACTGGCGGGAGACGGCCCGCTGGATCAAGTTTGAGGAGGATGTGGA|disruptive_inframe_insertion|MODERATE|SLC4A3|ENSOARG00000020255|transcript|ENSOART00000022052.1|protein_coding|8/24|c.1022_1023insGCTGAACGAGCTGATGCTGGATCGCAGCCAGGAGCCCCACTGGCGGGAGACGGCCCGCTGGATCAAGTTTGAGGAGGAT…	GT:AD:DP:GQ:PL	1/1:0,9:9:72:1182,72,0	./.:0,0:0:.:0,0,0
chr2	220531544	.	TCG	T	1647.16	.	AC=2;AF=1.00;AN=2;DP=39;ExcessHet=3.0103;FS=0.000;MLEAC=2;MLEAF=1.00;MQ=60.00;QD=29.97;SOR=1.096;ANN=T|frameshift_variant|HIGH|SLC4A3|ENSOARG00000020255|transcript|ENSOART00000022052.1|protein_coding|16/24|c.2373_2374delCG|p.Val792fs|2373/3654|2373/3654|791/1217||;LOF=(SLC4A3|ENSOARG00000020255|1|1.00);Cases=1,0,2;Controls=0,0,0;CC_TREND=NaN;CC_GENO=NaN;CC_ALL=1.000e+00;CC_DOM=1.000e+00;CC_REC=1.…	GT:AD:DP:GQ:PGT:PID:PL	1/1:0,39:39:99:1|1:220531544_TCG_T:1683,117,0	./.:0,0:0:.:.:.:0,0,0
chr2	220531547	.	TCCTCGCCCTAGTGGCTGCGGA	T	1647.16	.	AC=2;AF=1.00;AN=2;DP=39;ExcessHet=3.0103;FS=0.000;MLEAC=2;MLEAF=1.00;MQ=60.00;QD=33.34;SOR=1.096;ANN=T|frameshift_variant&splice_donor_variant&splice_region_variant&intron_variant|HIGH|SLC4A3|ENSOARG00000020255|transcript|ENSOART00000022052.1|protein_coding|16/24|c.2376_2389+7delCCTCGCCCTAGTGGCTGCGGA|p.Leu793fs|2376/3654|2376/3654|792/1217||;LOF=(SLC4A3|ENSOARG00000020255|1|1.00);Cases=1,0,2;Cont…	GT:AD:DP:GQ:PGT:PID:PL	1/1:0,39:39:99:1|1:220531544_TCG_T:1683,117,0	./.:0,0:0:.:.:.:0,0,0
Key:
GMPAA
CHPF
OBSL1
Likely causal variant
