# Supplementary material for: Molecular basis of a new ovine model for human 3M syndrome-2
Source: BMC Genet. 2020 Sep 15;21:106. doi: 10.1186/s12863-020-00913-8 (PMC7493961; doi:10.1186/s12863-020-00913-8)
Supplement: Supplementary file 5 — Additional file 5: Table S5. Gene list obtained from Mouse Genome Informatics (MGI) with PubMed literature counts identifying genes causing similar phenotypes to BCRHS. [file 12863_2020_913_MOESM5_ESM.xlsx]

## Sheet: Table S5
Additional file 5: Table S5 Gene list obtained from Mouse Genome Informatics (MGI) with PubMed literature counts identifying genes causing similar phenotypes to BCRHS
Gene	MGI ID	MGI phenotype overview	PubMed reference hits linked from MGI
NHEJ1	19228201	Cellular, endocrine and exocrine glands, hematopoietic system, homeostasis and immune system (1)	38
ATG9A	2138446	Cellular, homeostasis, immune system and mortality (2)	31
GLB1L	1921827	Various tissues and organ systems (part of larger studies) (3)	19
DNAJB2	1928739	Adipose tissue (4)	22
RESP18	1098222	Growth and mortality (5)	29
DES	94885	Behaviour, cardiovascular system, cellular, homeostasis, mortality and muscle (6)	421
GMPPA	1916330	Various tissues and organ systems (part of larger studies) (7)	22
CHPF	106576	Behaviour, growth, homeostasis, limbs and skeleton (8)	26
OBSL1	2138628	Various tissues and organ systems (part of larger studies) (9)	16
STK11IP	1918978	Mortality (10)	19
References
(1) Mouse Genome Database (MGD) at the Mouse Genome Informatics website, The Jackson Laboratory, Bar Harbor, Maine. World Wide Web (URL: http://www.informatics.jax.org/marker/MGI:1922820), February 2020
(2) Mouse Genome Database (MGD) at the Mouse Genome Informatics website, The Jackson Laboratory, Bar Harbor, Maine. World Wide Web (URL: http://www.informatics.jax.org/marker/MGI:2138446), February 2020
(3) Mouse Genome Database (MGD) at the Mouse Genome Informatics website, The Jackson Laboratory, Bar Harbor, Maine. World Wide Web (URL: http://www.informatics.jax.org/marker/MGI:1921827), February 2020
(4) Mouse Genome Database (MGD) at the Mouse Genome Informatics website, The Jackson Laboratory, Bar Harbor, Maine. World Wide Web (URL: http://www.informatics.jax.org/marker/MGI:1928739), February 2020
(5) Mouse Genome Database (MGD) at the Mouse Genome Informatics website, The Jackson Laboratory, Bar Harbor, Maine. World Wide Web (URL: http://www.informatics.jax.org/marker/MGI:1098222), February 2020
(6) Mouse Genome Database (MGD) at the Mouse Genome Informatics website, The Jackson Laboratory, Bar Harbor, Maine. World Wide Web (URL: http://www.informatics.jax.org/marker/MGI:94885), February 2020
(7) Mouse Genome Database (MGD) at the Mouse Genome Informatics website, The Jackson Laboratory, Bar Harbor, Maine. World Wide Web (URL: http://www.informatics.jax.org/marker/MGI:1916330), February 2020
(8) Mouse Genome Database (MGD) at the Mouse Genome Informatics website, The Jackson Laboratory, Bar Harbor, Maine. World Wide Web (URL: http://www.informatics.jax.org/marker/MGI:106576), February 2020
(9) Mouse Genome Database (MGD) at the Mouse Genome Informatics website, The Jackson Laboratory, Bar Harbor, Maine. World Wide Web (URL: http://www.informatics.jax.org/marker/MGI:2138628), February 2020
(10) Mouse Genome Database (MGD) at the Mouse Genome Informatics website, The Jackson Laboratory, Bar Harbor, Maine. World Wide Web (URL: http://www.informatics.jax.org/marker/MGI:1918978), February 2020
